# Supplementary material for: Whole-organ analysis of TGF-β-mediated remodelling of the tumour microenvironment by tissue clearing
Source: Commun Biol. 2021 Mar 5;4:294. doi: 10.1038/s42003-021-01786-y (PMC7935961; doi:10.1038/s42003-021-01786-y)
Supplement: Supplementary file 4 — Supplementary Data 1 [file 42003_2021_1786_MOESM4_ESM.xlsx]

## Sheet: Fig. 2
Fig. 2d
	α-SMA	VEGFR3
	6.35	2.42
	7.35	237.04
	9.55	228.75
	26.52	155.98
	5.22	117.72
	3.94	1.59
	2.2	180.13
	2.08	2.08
	5.67	50.33
	8.55	231.74
	1.37	1.37
	1.73	101.89
	2.93	2.93
	2.23	4
	3.32	16.6
	7.42	0
	1.84	1.84
	4.97	2.16
	4.46	189.57
	11.97	4.64
	21.78	1.95
	2.18	2.18
	10.23	1.58
	11.34	22.92
	1.72	78.19
	13.6	4.95
	7.55	4.13
	35.81	2.65
	5.51	15.53
	2.29	2.29
	4.92	16.84
	4.39	31.86
	1.53	181.12
	2.23	95.26
	11.98	3.17
	11.63	2.21
	2.21	2.21
	14.35	52.14
	4.97	4.97
	2.39	2.39
	4.31	19.64
	3.86	106.18
	3.52	3.06
	3.52	3.52
	5.4	4.49
	28.66	3.26
	1.06	1.06
	27.91	4.84
	29.13	3.99
	40.13	1.48
	3.12	3.12
	17.82	11.15
	1.78	212.76
	16.95	4.7
	3.27	4.98
	12.19	2.35
	12.36	212.38
	131.19	231.87
	0	17.9
	5.53	4.75
	4.43	128.53
	6.11	3.01
	23.25	167.31
	2.04	164.8
	1.61	204.62
	15.78	65.93
	16.6	9.39
	7.01	3.81
	4.39	4.39
	21.91	2.49
	16.03	1.86
	2.25	4.69
	3.93	3.93
	6.31	1.65
	12.12	3.53
	3.58	4.65
	2.81	2.81
	4.93	102.64
	1.64	11.11
	5.76	4.09
	19.12	128.04
	3.23	3.23
	2.21	2.97
	14.5	12
	23.24	6.64
	12.3	5.14
	8.48	3.29
	45.27	4.19
	8.35	10.85
	1.14	1.14
	1.82	1.82
	3.82	3.82
	4.19	4.19
	7.42	7.42
	8.55	20.18
	2.46	158.08
	7.03	121.94
	1.55	2.85
	2.72	2.72
	5.43	5.25
	21.26	244.73
	0.81	27.92
	14.57	4.91
	1.1	1.1
	14.4	121.96
	10.22	3.04
	5.04	3.43
	2.35	15.42
	2.1	35.74
	7.67	2.45
	2.47	6.5
	4.46	4.46
	62.88	88.96
	55.67	181
	40.64	107.57
	5.32	3.02
	59.82	103.26
	3.71	144.95
	3.73	152.08
	4.22	162.26
	9.95	326.42
	16.6	46.12
	3.48	10.02
	9.39	32.2
	5.13	2.03
	2.57	498.81
	33.74	1.59
	1.79	105.06
	28.91	1.71
	11.05	4.7
	3.85	8.42
	7.23	3.51
	3.64	3.64
	6.29	4.77
	7.59	4.9
	24.63	4.1
	2.16	2.16
	4.08	4.08
	30.3	2.21
	3.03	3.03
	4.11	19.48
	3.91	3.91
	4.28	59.03
	63.78	157.31
	1.35	1.35
	8.83	2.83
	7.38	5.46
	9.36	1.08
	1.99	1.99
	1.93	220.67
	26.11	261.93
	4.3	31.34
	34.75	1.47
	5.32	191.39
	20.01	19.99
	4.49	2.18
	1.96	120.48
	1.28	1.28
	1.36	1.36
	62.31	281.33
	22.58	3.46
	5.97	5.06
	4.01	4.01
	28.7	2.52
	6.14	4.95
	12.53	2.01
	6.23	3.85
	4.45	4.45
	5.07	5.07
	0.77	5.45
	2.95	2.95
	4.14	136.91
	4.82	224.28
	4.48	4.48
	1.55	24.55
	4.95	18.71
	28.12	19.5
	4.51	4.51
	2.58	1.58
	5.41	163.95
	5.95	202.16
	1.22	1.22
	78.87	217.71
	68.19	102.39
	17.67	2.28
	1.7	278.11
	1.83	1.83
	6.77	37
	2.61	2.61
	1.56	1.56
	0	9.96
	3.38	3.38
	0	305.85
	95.5	125.06
	2.53	1.33
	4.7	5.66
	107.9	175.83
	3.92	49.54
	5	5
	1.68	5.49
	0	0
	12.35	2.66
	5.5	5.5
	16.42	114.28
	9.62	198.74
	4.46	1.94
	50.35	83.06
	1.7	1.7
	10.54	3.9
	11.01	37.04
	5.09	5.09
	1.23	1.23
	0.85	0.85
	103.88	172.67
	12.65	2.54
	18.42	186.37
	18.86	175.76
	7.67	3.29
	1.49	146.64
	2.6	6.45
	4.89	177.95
	4.19	4.19
	19.65	6.04
	42.16	152.73
	8.23	3.94
	28.76	459.79
	9.07	16.23
	18.53	5.22
	4.48	6.48
	102.45	278.52
	28.18	57.31
	3.3	9.77
	73.77	137.46
	2.77	2.77
	16.91	10.28
	2.95	155.33
	4.31	1.64
	3.48	153.7
	11.91	14.39
	27.09	39.1
	6.87	104.3
	51.01	178.72
	10.4	183.76
	1.55	197.1
	4.21	22.34
	3.17	17.49
	10.1	27.23
	3.37	10.47
	6.84	5.73
	15.36	1.73
	5.7	3.97
	24.13	77.51
	56.87	157.39
	1.48	1.48
	37.12	13.28
	1.62	1.62
	86.05	290.37
	9.58	0.78
	5.67	2.1
	4.9	5.94
	3.95	3.95
	12.07	2.8
	5.27	16.1
	24.31	361.65
	11.15	147.22
	71.97	170.61
	17.37	1.32
	92.14	201.38
	3.53	193.37
	5.8	309.09
	3.54	3.54
	8.31	217.51
	5.47	5.23
	2.56	6.4
	15.52	163.23
	45.24	12
	4.09	1.16
	119.57	266.67
	24.53	298.53
	163.83	497.76
	81.97	4.24
	4.66	9.17
	22.1	64.64
	1.75	1.75
	23.71	487.06
	3.41	8.38
	23.85	157.48
	8.6	54.65
	83.43	168.38
	3.65	3.65
	1.73	54.22
	11.26	1.39
	13.82	40.89
	11.97	41.65
	33.37	9.39
	18.45	2.42
	9.96	180.7
	34.19	177.07
	35.57	9.15
	5.27	79.57
	22.35	109.27
	11.35	23.83
	12.45	10.54
	19.04	4.83
	3.15	170.95
	28.79	2.52
	52.29	251.47
	3.78	418.41
	36.68	186.06
	68.58	204.97
	4.54	6.64
	12.8	125.22
	1.66	1.66
	1.79	148.87
	14.88	48.67
	26.1	208.61
	38.53	3.26
	42.81	309.34
	145.08	406.7
	2.04	2.04
	3.62	3.62
	85.77	309.31
	0	34.45
	19.38	62.54
	52.13	20.82
	40.72	3.91
	2.75	82.85
	2.43	54.03
	94.37	2.52
	1.68	1.68
	160.69	444.61
	57.3	59.47
	142.83	175.34
	28.62	148.38
	7.85	4.74
	5.79	1.64
	4.83	8.28
	16.79	4.9
	2.89	7.39
	1.24	292.66
	12.56	65.82
	36.68	44.7
	7.98	402.59
	1.66	180.28
	5.27	5.27
	83.96	2.67
	4.22	4.55
	16.62	70.01
	27.44	77.69
	21.51	137.24
	45.7	67.51
	1.88	1.88
	1.33	1.33
	3.32	19.38
	1.08	67.9
	4.91	5.27
	19.93	14.69
	40.35	273.27
	7.91	221.3
	1.1	165.38
	2.87	4.1
	16.15	147.09
	1.06	126.79
	2.49	160.6
	1.54	3.34
	3.26	3.46
	4.32	149.47
	1.23	1.23
	7.62	3.9
	10.54	19.66
	15.6	66.45
	32.18	259.76
	26.13	4.25
	13.73	27.87
	9.38	3.42
	1.65	1.65
	32.02	127.48
	6.85	467.43
	4.26	111.97
	31.3	5
	11.3	155.86
	103.74	152.23
	4.19	1.2
	19.83	141.83
	11.97	3.16
	4.2	5.82
	0	32.2
	4.36	54.94
	126.69	497.3
	5.74	148.33
	106.04	189.07
	4.46	4.46
	0.79	131.47
	4.28	101.32
	6.95	3.52
	7.22	74.11
	1.59	106.24
	15.3	198.3
	7.76	129.74
	4.79	245.2
	5.68	372.55
	6.65	289.78
	77.56	156.37
	18.15	89.29
	64.26	134.48
	6.47	0.95
	7.16	8.1
	4.34	164.16
	2.9	2.78
	1.85	2.84
	2.12	2.12
	8.61	2.46
	3.62	158.94
	5.68	4.72
	10.7	168.4
	2.19	2.19
	6.75	2.61
	54.63	513.72
	13.92	313.13
	19.06	369.61
	3.84	122.38
	2.86	32.52
	7.25	168.57
	30.34	102.71
	53.67	2.38
	1.59	1.59
	0.32	17.8
	9.97	67.68
	11.39	2.88
	13.07	110.02
	5.01	285.41
	2.23	2.23
	10.03	42.53
	12.45	241.07
	0.88	166.66
	4.2	127.44
	1.55	1.55
	32.84	141.92
	2.64	2.64
	3.32	43.42
	0	41.74
	27.88	47.21
	3.32	17.9
	5.99	24.68
	6.22	2.88
	1.33	63.13
	32.73	89.01
	4.68	4.68
	1.46	24.97
	14.89	1.55
	77.96	216.42
	1.94	1.94
	15.08	25.88
	5.76	13.37
	25.79	26.63
	6.95	1.09
	114.37	212.53
	4.18	4.18
	14.98	135.73
	1.26	194.06
	8.81	2.23
	8.12	3.47
	3.84	3.84
	13.33	2.33
	4.51	4.51
	2.1	3.22
	2.94	9.57
	4.11	4.11
	2.58	475.79
	4.41	223.73
	36	2.79
	2.63	155.36
	2.42	15.84
	2.8	73.28
	22.08	4.88
	16.95	3.32
	19.99	5
	11.05	50.79
	7.4	163.96
	55.54	230.48
	4.52	4.52
	5.89	4.16
	75.97	2.77
	2.31	2.06
	10.9	54.92
	4.75	4.75
	40.03	50.97
	2.93	4.15
	6.93	14.79
	42.11	5.52
	3.24	149.77
	21.41	227.27
	36.06	229.27
	88.23	269.08
	4.54	5.81
	32.91	302.84
	15.19	110.6
	4.57	6.97
	3.74	52.22
	3.32	27.79
	32.24	6.64
	9.39	16.95
	14.09	0
	7.34	3.06
	20.12	86.32
	0	134.34
	1	3.68
	5.38	152.94
	1.66	10.67
	4.5	5.68
	8.93	154.88
	4.46	24.3
	1.21	64.17
	23.42	195.81
	9.07	4.58
	59.81	234.16
	3.82	144.96
	45.81	116.61
	33.37	73.59
	0.49	6.21
	1.84	118.71
	51.21	160.09
	2.22	358.83
	2.19	5.43
	84.39	0
	74.73	192.58
	3.76	111.7
	11.05	33.2
	3.32	26.77
	5.23	5.44
	5.01	27.47
	1.97	168.57
	2	4.88
	2.12	4.31
	7.99	169.28
	12.88	135.04
	4.8	2.59
	11.01	312.76
	21.27	398.54
	9.96	228.49
	100.97	463.46
	18.06	187.2
	2.79	178.22
	73.72	261.99
	70.29	81.34
	6.39	209.99
	1.67	32.27
	4.86	11.47
	20.19	63.53
	0	7.42
	1.86	11.29
	2.83	2.83
	38.5	1.68
	9.81	172.04
	5.66	16.08
	1.54	1.54
	2.65	2.65
	3.5	3.5
	90.6	113.64
	9.85	46.35
	11.77	167.59
	1.56	282.9
	9.08	5.47
	1.51	227.7
	1.4	238.3
	8.43	37.15
	20.48	81.37
	5.16	170.33
	3.32	11.05
	11.05	10.54
	1.66	26.63
	0	32.2
	24.42	42.28
	9.87	0.66
	12.17	12.26
	46.9	255.02
	2.46	8.86
	2.66	2.66
	4.01	4.01
	15.89	79.46
	4.38	16.58
	52.85	1.5
	52.56	110.33
	30.66	3.32
	31.98	5.25
	1.82	155.59
	3.11	35.74
	4.36	1.65
	24.34	38.1
	3.48	6.44
	49.14	85.46
	3.65	9.5
	4.09	25.41
	14.89	139.18
	4.09	66
	6.81	206.4
	4.74	3.28
	4.98	15.55
	17.4	0.67
	17.05	328.68
	16.19	145.79
	12.29	151.69
	2.97	109.43
	2.54	2.54
	5.9	264.39
	2.13	10.93
	1.12	102.85
	4.54	168.3
	0	0
	19.35	5.23
	1.6	122.14
	48.28	216.09
	38.77	347.24
	30.28	4.56
	44	96.18
	0	132.1
	0	136.21
	22.32	9.3
	60.31	136.23
	3.71	11.65
	2.17	2.17
	4.36	9.07
	5.81	20
	2.49	2.49
	6.47	4.28
	22.85	316.28
	4.88	5.59
	1.8	1.8
	66.15	235.74
	60.41	277.14
	7.84	24.55
	4.98	10.1
	4.05	45.94
	22.46	522.29
	3.92	130.65
	7.9	10.43
	3.92	4.24
	4.05	83.05
	1.43	1.43
	23.31	13.72
	2.25	2.25
	24.23	103.9
	5.03	178.96
	5.1	16.57
	1.66	5.99
	2.74	138.05
	32.71	154.32
	3.91	136.65
	7.37	3.1
	1.84	1.84
	10.27	0.99
	4.97	60.81
	1.57	1.57
	8.46	2.35
	2.52	173.58
	3.5	117.35
	4.25	12.1
	10.63	36.05
	35.22	44.03
	16.51	2.51
	14.39	358.56
	0	130.59
	3.14	215.82
	1.7	204.79
	34.6	5.23
	8.72	266.58
	65.82	145.65
	10.15	4.99
	2.7	160.16
	2.35	17.43
	4.52	4.52
	7.58	231.51
	13.08	24.91
	10.71	8.6
	13.86	240.32
	7.09	250.05
	7.33	451.81
	3.13	6.91
	2.52	143.76
	29.43	492.99
	42.26	106.44
	1.48	43.67
	9.52	12.82
	72.49	172
	0	57.42
	1.55	32.4
	2.05	2.05
	7.35	151.11
	24.84	105.24
	2.82	7.35
	7.09	115.5
	6.88	3.15
	1.6	8.83
	29.15	3.32
	39.48	2.39
	6.63	22.33
	1.66	45.1
	18.04	27.48
	5.01	372.95
	9.77	339.16
	4.59	17.66
	1.72	1.72
	12.13	31.22
	43.32	240.05
	22.33	218
	2.34	188.92
	4.37	131.93
	2.04	88.97
	0	40.39
	10.59	136.71
	16.5	236.02
	4.52	4.52
	7.26	7.29
	16.09	3.83
	17.38	93.93
	5.21	7.14
	2.38	44.72
	14.33	313.35
	4.36	308.42
	5.55	2.76
	0.4	0.4
	33.39	9.21
	29.99	499.29
	25.79	48.52
	7.76	4.31
	1.91	1.91
	17.42	210.22
	26.91	6.35
	3.12	33.56
	2.13	113.14
	31.39	53.52
	4.61	8.5
	5.03	154.91
	16.98	2.44
	84.46	134.02
	2.91	43.04
	4.71	252.12
	62.68	91.35
	10.06	11.88
	8.96	8.95
	4.22	4.22
	48.89	296.97
	102.79	136.15
	9.08	30.52
	90.39	151.2
	77.47	117.72
	1.8	1.8
	2.09	27.11
	5.67	2.73
	3.66	202.95
	0	119.07
	3.03	2.68
	75.66	4.38
	35.72	99.63
	4.43	4.43
	21.62	104.49
	2.14	2.14
	6.64	6.64
	3.35	14.49
	4.44	169.81
	3.48	375.15
	155.98	444.81
	4.98	380.21
	24.6	98.18
	16.31	13.82
	147.64	238.38
	1.66	27.64
	5	23.77
	0	52.98
	3.05	3.05
	11.8	193.5
	2.4	2.4
	2.06	8.81
	2.87	7.73
	27.92	134.75
	25.24	278.39
	19.24	2.35
	42.03	52.03
	18.79	34.7
	73.23	119.39
	0	175.58
	10.05	199.98
	2.2	220.01
	146.75	437.39
	3.05	315.91
	2.84	2.84
	4.19	18.53
	11.83	257.52
	9.01	7.09
	3.38	5.1
	6.49	5.01
	89.67	196.11
	4.92	200.52
	1.78	5.76
	2.61	9.36
	0	17.88
	13.06	68.33
	19.36	57.24
	7.83	9.29
	110.79	166.23
	12.42	51.43
	1.66	96.43
	13.77	2.02
	5.64	191.99
	1.66	182.33
	3.85	133.6
	6.7	357.46
	1.37	156.03
	51.48	479.76
	1.91	1.91
	4.26	127.81
	3.39	34.02
	2.03	2.03
	4.35	4.35
	2.38	2.85
	3.94	153.55
	13.69	29
	34.14	91.46
	1.31	60.66
	0	44.29
	9.04	109.42
	44.81	1.69
	4.81	83.39
	0	12
	4.62	19.26
	3.66	307.9
	46.95	4.96
	2.73	2.73
	3.81	7.7
	16.6	130.34
	6.05	186.12
	1.42	202.1
	17.09	504.48
	13.77	7.2
	14.6	2.15
	3.71	158.45
	0	4.7
	4.53	4.53
	11.6	52.62
	58.19	322.01
	0.77	0.77
	34.79	205.43
	9.36	191.63
	10.14	24.47
	6.37	131.96
	1.43	14.02
	55.64	171.21
	10.5	7.42
	7.25	205.81
	17.66	2.17
	69.31	127.33
	6.5	87.16
	4.61	168.6
	3.71	286.08
	8.6	128.31
	7.02	4.69
	4.73	46.44
	0.96	0.96
	4.82	14.5
	30.67	4.03
	2.69	1.61
	1.66	1.66
	5.64	63.17
	50.42	225.44
	72.8	183.72
	8.38	169.61
	22.83	284.04
	5.8	185.71
	13.18	2.21
	3.75	136.01
	4.88	4.88
	15.71	2.96
	0	284.9
	4.16	1.44
	3.91	155.7
	31.41	103.78
	0	3.32
	39.36	123.79
	5.55	4.98
	5.17	5.17
	1.63	9.36
	3.21	3.21
	2.59	2.59
	5.02	159.32
	1.67	83.17
	0.91	3.25
	22.74	245.51
	31.68	357.98
	34.3	181.82
	0	284.54
	55.32	279.3
	5.05	129.03
	3.82	3.82
	14.75	298.34
	0.51	9.81
	4.08	269.45
	0	263.79
	41.55	190.36
	27.41	1.97
	4.42	5.61
	3.08	152
	19.99	210.38
	1.3	1.3
	4.12	85.91
	47.28	327.7
	38.33	64.11
	5.46	145.58
	0	55.44
	64.41	140.71
	30.45	12.8
	4.34	295.68
	2	159.67
	2.52	2.38
	3.35	3.35
	3.55	3.55
	1.68	6.1
	1.61	1.61
	45.08	1.28
	10.12	4.9
	8.5	2.63
	29.45	151.32
	1.55	1.55
	8.21	350.98
	13.5	409.56
	23.84	163.29
	10.19	120.66
	93.56	168.82
	12.92	110.45
	4.26	171.94
	26.53	285.12
	15.94	6.18
	60.17	203.73
	7.42	189.87
	2.1	141.01
	1.78	184.56
	5.41	5.41
	9.39	4.7
	11.69	30.25
	7.52	3.4
	13.83	10.05
	2.81	2.81
	10.63	29.42
	3.27	5.11
	5.34	76.55
	11.39	179.79
	3.88	3.88
	1.7	4.95
	10.57	23.51
	3.37	82.39
	1.62	221.83
	2.94	126.1
	1.99	1.99
	47.36	302.23
	29.62	110.12
	99.22	156.98
	113.91	371.01
	2.38	16
	1.55	1.55
	0	60.02
	4.07	4.07
	19.38	13.28
	20.79	223.01
	4.33	4.33
	10.54	9.96
	10	21
	10	16.6
	4.2	184.45
	8.52	2.76
	28.32	233.7
	1.67	147.91
	0.66	173.16
	1.95	126.4
	5	331.44
	11.17	8.75
	81.62	162.09
	40.15	160
	17.96	2.19
	78.01	112.27
	4.18	4.18
	2.1	2.1
	5.05	4.49
	0	41.21
	15.13	42.57
	4.89	303.83
	24.96	190.36
	34.75	136.86
	8.41	29.58
	5.03	3.95
	8.03	25.21
	14.78	22.37
	7.42	33.9
	1.57	54.28
	9.39	109.37
	24.75	178.87
	1.27	230.85
	5.74	3.3
	9.39	0
	71.5	4.04
	11.77	86.71
	7.42	1.86
	38.9	38.72
	5.83	5.21
	2.07	138.31
	69.52	123.8
	1.95	1.95
	9.2	3.44
	0	11.05
	4.62	308.63
	6.23	173.91
	8.45	104.1
	1.53	293.57
	71.15	165.11
	11.24	192.69
	4.7	9.96
	39.6	123.09
	0.68	4.9
	17.02	240.12
	80.2	152.5
	2.35	154.53
	68.94	169.35
	10.9	2.69
	4.83	9.25
	6.44	5.5
	2.24	2.24
	4.3	3.42
	2.2	2.2
	1.55	1.55
	36.87	0.37
	4.38	70.84
	1.81	266.21
	0	10.54
	3.68	13.81
	17.87	276.3
	10.94	4.55
	11.14	4.77
	12.52	18.96
	8.87	1.62
	2.09	4.33
	0	94.76
	1.66	97.29
	9.29	2.59
	7.12	107.43
	4.15	4.15
	12.42	4.47
	47.72	257.14
	1.52	416.38
	4.78	6.23
	91.76	5.03
	4.85	498.08
	23.23	146.65
	44.82	231.49
	58.69	226.02
	105.14	240.9
	16.08	20.43
	59.63	8.69
	43.81	140.06
	15.6	155.09
	5.27	243.65
	3.28	146.65
	2.55	254.87
	24.69	14.18
	6.35	2.53
	1.4	3
	15.38	300.82
	1.66	10.1
	87.59	101.38
	3.11	153.04
	0	41.35
	4.06	10.51
	4.43	4.43
	113.95	275.65
	83.57	135.4
	1.79	33.36
	3.11	261.17
	14.08	76.39
	10.13	89.79
	3.41	115.21
	4.36	206.21
	3.54	68.07
	10.09	105.13
	5.06	3.45
	16.89	0.55
	2.87	2.87
	5.34	2.31
	2.35	2.35
	2.29	2.39
	1.08	1.08
	13.31	308.3
	37.13	153.87
	1.75	1.75
	44.36	109.77
	3.16	3.16
	1.82	48.94
	3.97	300.12
	19.77	62.05
	8.98	308.01
	3.29	28.51
	12.45	40.55
	16.71	44.43
	68.14	445
	2.05	176.71
	1.08	171.66
	2.85	2.85
	112.98	188.24
	3.42	148.42
	1.5	2.45
	1.15	1.15
	2.1	125.41
	36.56	201.18
	33.64	14.66
	49.78	34.99
	21	19.66
	5.25	72.34
	1.18	165.72
	98.31	113.86
	94.7	110.57
	6.02	153.63
	7.5	171.35
	29.03	159.27
	11.08	317.84
	3.4	7.84
	21.96	1.71
	9.45	181.92
	89.36	317.4
	120.01	309.45
	22.27	291.24
	105.68	2
	5.76	206.48
	3.62	14.08
	3.32	165.19
	18.12	43.86
	37.92	161.18
	1.42	60.56
	47.95	14.58
	8.68	2.15
	3.32	9.39
	11.1	12.07
	3.32	123.23
	8.07	288.63
	9.36	224.04
	37.68	200.16
	14.23	249.15
	5.54	68.96
	44.86	186.84
	5.93	213.73
	101.76	109.42
	16.62	130.54
	5.78	128.19
	4.76	9.6
	10.99	109.8
	2.25	46.46
	22.86	163.31
	1.53	131.37
	2.74	2.74
	7.18	3.4
	1.63	12.71
	4.44	4.44
	4.63	4.36
	0.79	0.79
	3.44	3.03
	2.56	9.22
	5.63	2.39
	1.91	332.34
	7.42	153.37
	0	146.5
	100.91	199.97
	1.11	1.11
	18.74	1.03
	10.14	10.1
	1.24	247.69
	13.48	209.97
	5.41	21.51
	24.96	209.23
	21.79	317.34
	4.81	4.81
	3.61	204.58
	13.3	61.8
	4.65	137.78
	9.44	143.87
	5.87	12.93
	0.98	2.87
	2.43	7.74
	4.42	4.03
	22.11	38.25
	3.54	172.13
	40.22	257.96
	22.91	230.28
	10.03	174.92
	8.67	259.19
	31.1	208.83
	2.21	162.35
	14.52	319.9
	3.22	3.22
	61.41	182.09
	19.21	3.61
	132.25	157.52
	1.62	140.42
	0	56.15
	1.83	29.9
	22.65	71.35
	4.23	63.85
	13.23	2.21
	64.76	347.97
	158.4	169.93
	8.61	106.05
	3.73	3.73
	19.48	168.97
	5.96	160.99
	8.57	21.51
	4.5	4.5
	13.23	2.97
	32.73	292.61
	4.31	55.76
	123.14	134.78
	22.22	184.32
	9.2	402.04
	7.13	65.42
	1.24	5.65
	1.31	121.48
	65.53	4.78
	9.35	165.96
	1.52	10.79
	106.44	138.62
	1.72	1.72
	1.86	24.75
	51.45	36.69
	3.31	57.85
	24.17	58.93
	3.6	131.19
	27.81	3.37
	8.75	242.15
	14.77	3.53
	6.13	8.3
	128.64	78.02
	0	61.22
	13.1	7.72
	9.63	204.08
	3.19	218.24
	8.82	46.84
	2.17	2.17
	77.39	5.15
	2.91	148.85
	113.33	321.36
	60.15	196.9
	135.56	270.19
	102.2	113.91
	2.76	32.65
	4.19	8.75
	2.56	53.91
	12.49	327.11
	28.39	187.96
	3.11	118.95
	1.55	61
	12.63	101.42
	11.05	33.41
	3.55	5.36
	4.13	4.13
	144.86	117.45
	1.82	2.93
	3.01	44.97
	12.41	248.23
	3.69	74.07
	3.12	141.77
	45.75	2.11
	9.87	2.34
	5.96	3.43
	172.36	238.79
	0	19.66
	16.16	5.03
	6.58	3.91
	53.62	190.26
	1.96	216.91
	3.07	12.7
	5.04	5.04
	101.73	46.89
	79	142.96
	101.33	115.66
	1.1	113.18
	4.92	19.92
	2.51	85.13
	59.55	142.15
	63.35	5.25
	5.99	52.22
	5.94	4.87
	4.7	26.16
	29.89	59.98
	1.71	242.13
	13.02	105.24
	1.93	1.93
	13.08	4.38
	50.32	99.62
	16.1	33.87
	0.6	12.63
	31.33	0
	21.2	155.32
	1.62	32.8
	5.73	4.9
	15.33	17.02
	0.46	46.87
	13.93	163.41
	75.82	120.96
	4.59	6.06
	2.93	2.93
	3.7	2.58
	67.45	185.9
	55.55	176.39
	3.27	7.29
	21.42	1.63
	23.49	293.8
	5.31	7.88
	106.23	130.68
	109.05	188.78
	32.68	191.59
	2.42	4.34
	17	245.97
	9.26	3.02
	2.43	2.43
	13.15	1.65
	49.7	4.54
	5.45	5.07
	5.58	142.47
	1.65	31.27
	4.47	4.47
	1.54	192.86
	4.2	4.2
	5.58	13.12
	1.24	1.24
	1.66	34.22
	3.77	110.4
	16.69	116.68
	49.95	283.04
	3.52	37.84
	2.29	21.2
	3.95	15.32
	7.91	94.34
	105.79	366.59
	31.21	95.76
	1.61	120.33
	20.92	149
	86.85	1.95
	116.1	215.51
	76.66	282
	80.59	260.88
	28.42	227.1
	75.87	4.58
	17.88	158.6
	13.87	164.59
	6.45	3.95
	3.07	3.07
	6.75	132.68
	1.66	33.58
	71.31	172.25
	140.23	207.02
	70.29	284.75
	19.6	233.07
	8.21	242.88
	4.66	165.91
	1.22	171.26
	3.52	3.52
	104.06	474.59
	10.99	261.76
	3.48	150.21
	4.46	4.46
	9.69	3.96
	3.04	6.84
	3.69	3.69
	1.76	2.9
	39.35	2.94
	168.98	234.76
	4.07	71.28
	8.86	263.12
	12.78	3.04
	6.77	156.67
	5.23	3.01
	33.61	2.35
	64.04	2.96
	1.57	1.57
	56.64	198.15
	60.73	198.86
	38.75	202.51
	10.96	216.93
	24.53	199.73
	3.1	110.53
	67.88	180.4
	3.48	79.68
	150.09	370.11
	104.65	417.44
	1.57	190.55
	9.5	2.83
	90.98	201.3
	2.32	2.32
	113.7	173.82
	4.51	164.64
	1.7	10.71
	113.21	114.64
	3.28	21.72
	4.26	4.26
	1.13	1.13
	5.23	4.04
	3.07	3.07
	2.3	2.3
	2.23	51.32
	46.66	116.2
	2.54	145.69
	38.83	37.5
	1.79	1.79
	75.53	107.54
	11.34	308.05
	53.67	269.19
	19.41	187.21
	24.45	305.57
	11.51	272.73
	39.12	333.08
	1.82	62.88
	5.07	278.79
	6.64	28.42
	6.46	15.6
	1.19	80.97
	5.74	161.66
	50.27	153.65
	111.69	408.18
	11.1	12.63
	18.46	1.51
	24.12	298.75
	1.66	140.54
	0	176.52
	0	151.78
	5.05	165.11
	1.02	1.02
	8.54	1.88
	8.68	48.29
	2.78	2.78
	16.65	28.97
	29.57	12.95
	85.41	104.81
	13.84	1.53
	65.92	4.74
	2.55	205.68
	3.86	2.38
	7.3	2.4
	6.67	86.81
	4.91	194.98
	6.47	5.84
	3.34	161.09
	28.59	204.82
	4.26	345.47
	7.42	131.08
	6.64	137.16
	5.52	179.8
	48.4	2.13
	19.25	1.82
	23.49	19.38
	2.31	78.71
	0.83	113.68
	2.41	179.18
	23.28	4.81
	0	3.32
	3.12	53.05
	0	21.26
	159.86	189.59
	13.38	137.39
	3.73	3.73
	51.07	132.69
	4.65	33.65
	6.81	315.75
	64.89	211.38
	1.82	13.7
	1.94	187.4
	4.12	8.01
	6.96	102.68
	4.33	13.21
	4.67	5.15
	0	28.37
	3.57	3.57
	0	4.7
	8.93	3.62
	0	0
	1.63	92.04
	5.42	146.52
	1.79	1.79
	1.6	4.54
	4.02	59.82
	1.12	169.46
	1.41	1.41
	3.97	247.34
	82.77	69.08
	1.28	162.27
	35.17	215.77
	12.89	219.75
	39.31	89.06
	1.19	98.68
	45.38	211.88
	31.37	0.94
	6.91	87.75
	8.56	4.91
	2.76	3.6
	1.35	119
	5.71	241.31
	3.82	174.97
	7.16	235.75
	73.19	197.37
	2.68	18.07
	12.3	339.1
	4.41	4.41
	19.24	1.21
	7.15	1.48
	2.99	163.19
	4.71	2.68
	4.66	152.94
	9.05	2.37
	1.87	18.3
	4.58	4.58
	2.1	2.1
	2.05	2.05
	47.3	191.24
	1.65	1.65
	2.77	108.57
	57.1	83.67
	1.57	4.65
	1.85	132.89
	14.33	69.47
	4.96	5.82
	2.99	2.99
	24.8	222.42
	2.13	150.69
	86.27	117.58
	3.28	3.28
	12.86	3.05
	3.17	2.59
	5.3	4.93
	6.84	28.99
	13.11	5.38
	0	25.3
	1.66	25.35
	83.39	179.52
	1.7	95.5
	2.48	2.48
	3.51	2.93
	0	154
	4.5	247.05
	16.16	65.71
	19.43	49.86
	2.78	2.78
	13.39	38.37
	36.22	75.08
	4.2	247.04
	63.94	3.28
	3.39	2.21
	27.31	97.87
	3.32	62.02
	10.54	6.64
	7.04	233.59
	4.03	13.65
	9.5	241.29
	21.21	205.85
	23.94	68.35
	14.85	49.09
	0	132.54
	2.1	9.39
	28.33	2.26
	25.58	15.5
	21.24	133.35
	3.55	33.65
	4.1	4.95
	5.09	149.35
	69.7	1.55
	1.66	260.97
	0	262.78
	2.04	123.89
	36	3.61
	13.51	6.82
	1.15	187.23
	21.35	225.22
	2.05	153.8
	8.43	221.63
	7.73	40.92
	11.41	295.55
	99.7	757.61
	70.08	293.02
	243.25	236.72
	9.96	148.74
	34.89	150.08
	1.11	13.12
	4.82	191.22
	13.38	164.19
	2.45	17.79
	6.21	7.03
	5.65	180.03
	4.7	43.16
	3.24	5.55
	5.34	5.34
	56.54	53.12
	58.84	53.12
	1.14	151.89
	3.16	9.46
	5.59	4.65
	3.32	9.96
	0	3.32
	20.88	86.28
	2.36	2.36
	4.79	108.3
	16.9	225.92
	4.94	12.09
	5.22	5.96
	34.21	380.18
	12.12	47.57
	27.19	50.36
	21.24	42.34
	22.5	136.93
	15.31	197.53
	11.1	181.41
	31.76	481.13
	24.83	281.51
	4.05	40.48
	16.53	3.64
	3.6	78.37
	4.54	333.4
	5.11	188.78
	6.84	6.84
	4.44	7.72
	45.52	161.24
	9.26	1.25
	50.54	166.72
	113.52	150.46
	2.06	2.4
	22.04	160.98
	7.8	5.27
	0	0
	19.15	3.67
	28.57	212.83
	3.27	187.8
	23.19	193.73
	27.79	30
	3.12	160.12
	29.55	279.12
	16.32	140.51
	6.36	3.66
	2.48	77.85
	87.23	242.83
	2	107.06
	5.64	7.37
	4.18	4.18
	12.29	14.75
	1.73	102.16
	63.66	348.18
	4.02	4.02
	3.98	1.47
	10.47	12.07
	12.24	252.22
	15.03	102.21
	4.99	5.59
	14.98	38.53
	6.26	7.48
	3.82	11.82
	15.48	217.64
	9.22	9.99
	32.31	168.04
	22.96	74.65
	1.5	139.91
	18.65	112.95
	12.37	169.93
	4.91	9.03
	0	236.14
	49.8	6.7
	4.96	4.96
	34.61	1.66
	5.25	5.25
	69.31	93.75
	11.62	15.77
	3.32	10.5
	0	10.54
	1.05	1.05
	6.87	22.15
	3.69	3.69
	2.58	13.68
	7.55	13.74
	5.33	12.23
	11.11	99.9
	5.29	3.45
	6.37	42.6
	8.85	36.52
	21.31	30.98
	2.02	31.79
	8.42	91.57
	37.96	307.11
	12.31	222.81
	77.51	371.3
	65.66	269.45
	6.29	164.56
	50.16	174.17
	10.65	2.1
	4.98	154.08
	5.52	73.62
	2.76	136.04
	13.87	2.35
	106.14	343.43
	7.2	57.68
	3.71	275.83
	6.64	11.05
	48.22	146.27
	86.62	197.84
	21.05	42.69
	79.46	218.74
	3.64	3.64
	3.91	141.61
	3.92	3.92
	24.22	219.93
	3.71	1.58
	36.25	1.94
	22.54	374.54
	14.73	153.46
	19.09	505.24
	3.85	466.72
	14.75	398.6
	0.83	360.2
	5.21	9.32
	27.63	668.39
	29	1.61
	10.64	175.21
	3.66	158.97
	3.37	31.77
	44.3	142.5
	3.02	143.85
	6.43	182.19
	1.56	2.78
	3.32	2.74
	2.89	2.09
	2.19	138.33
	5	30.01
	8.63	120.56
	28.02	95.05
	14.69	225.22
	21.9	306.1
	2.39	2.39
	22.69	2.01
	8.3	309.72
	47.84	150.61
	51.09	276.61
	4.94	138.96
	3.77	2.8
	2.18	10.41
	123.32	184.72
	1.76	264
	41.83	41.15
	1.04	50.3
	2.1	3.29
	71.41	4.29
	20.78	4.09
	14.09	4.89
	4.4	4.4
	15.81	2.36
	2.75	7.72
	2.39	2.39
	4.61	8.84
	6.68	17.54
	1.23	1.23
	2.72	2.72
	56.92	234.51
	5.2	138.95
	0.98	10.4
	29.38	191.61
	1.55	110.93
	39.84	134.53
	3.3	272.49
	9.39	42.52
	8.67	100.85
	10.82	55.78
	13.81	51.51
	58.11	974.77
	5	174.91
	9.53	187.85
	5.73	9.24
	10.8	3.56
	6.23	9.69
	19.42	2.72
	3.47	73.55
	0	150.5
	3.83	148.84
	66.33	85.17
	54.55	83.86
	3.32	3.32
	11.11	116.28
	4.2	17.9
	0	6.64
	31.31	137.84
	17.84	7.56
	8.54	2.24
	6.54	77.39
	45.08	114.08
	16.6	131.87
	26.75	121.39
	36.05	138.29
	12.29	191.32
	6.75	192.54
	5	216.76
	25.72	262.18
	7.54	0.95
	13.97	58.18
	179.66	249.96
	72.04	990.03
	1.66	172.75
	140.76	392.64
	7.42	13.72
	23.55	24.99
	5.97	56.46
	14.17	83.61
	1.67	1.67
	16.68	47.03
	3.84	19.24
	9.39	27.79
	98.45	159.1
	53.65	3.82
	2.59	34.9
	14.17	266.96
	3.32	10
	4.9	7.46
	1.66	10.14
	11.25	14.03
	4.03	4.03
	12.03	147.96
	17.82	54.23
	89.31	223.81
	78.14	136.53
	4.98	254.06
	8.11	199.89
	25.49	179.37
	88.73	170.21
	39.23	82.17
	0	628.53
	30.19	334.79
	5.23	186.71
	9.26	5.44
	12.66	161.74
	9.14	112.49
	9.39	161.78
	2.14	2.14
	10.64	359.53
	4.78	4.78
	4.37	188.08
	52.82	136.93
	1.42	179.41
	0	36.08
	5.5	6.87
	2.52	2.52
	4.07	4.07
	36.02	6.07
	14.96	276.1
	35.26	216.24
	9.16	105.85
	1.79	81.91
	7.42	35.29
	60.92	176.78
	5.06	158.83
	66.31	692.47
	73.54	133.22
	25.93	420.57
	1.78	1.78
	23.48	145.64
	9.44	7.84
	79.67	311.34
	64.15	310.66
	69.5	167.7
	20.3	1.94
	17.58	7.77
	3.86	68.9
	6.28	105.69
	7.12	126.01
	6.83	7.01
	3.44	8.92
	2.51	32
	27.34	120.6
	82.43	189.04
	4.35	201.53
	1.88	3.32
	9.96	19.38
	15.96	4.26
	77.61	42.41
	27.63	155.54
	55.66	424.5
	55.24	125.53
	95.65	124.87
	1.77	12.95
	0.61	77.2
	13.56	295.3
	12.93	75.71
	2.91	353.82
	79	160.72
	4.43	147.28
	19.65	249.49
	4.62	51.65
	47.57	210.72
	2.37	2.37
	17.9	3.48
	19.36	386.54
	2.1	2.1
	4.9	5.1
	91.99	165.94
	5.78	2.64
	17.59	1.93
	0.65	12.64
	6.69	3.85
	24.69	89.18
	2.68	55.25
	1.67	1.67
	4.82	4.82
	123.09	203.64
	117.66	232.68
	26.87	100.04
	5.46	4.49
	9.96	189.62
	5.89	210.4
	4.36	78.5
	4.66	150.09
	13.59	4.4
	69.76	165.99
	16.71	96.05
	2.92	6.19
	87.99	2.14
	77.94	595.07
	9.76	59.38
	32.2	248.75
	27.22	6.01
	77.88	5.13
	44.47	129.28
	41.48	1.36
	1.86	27.44
	5.96	95.15
	0	0
	51.41	113.62
	1.66	231.63
	6.62	4.85
	13.26	644.16
	8.99	138.1
	2.48	115.84
	9.96	119.44
	6.86	342.49
	2.46	2.46
	33.81	55.45
	132.32	887.16
	13.79	67.68
	64.58	305.9
	19.26	314
	0.62	0.62
	33.93	1.32
	4.6	7.63
	1.95	52.35
	6.37	176.14
	53.52	83.27
	3.91	6.27
	9.63	8.35
	80.91	4.93
	2.51	2.51
	6.35	89.92
	15.04	131.72
	1.66	12.97
	50.91	0
	90.44	178.79
	2.42	351.57
	1.2	12.31
	1.74	34.78
	6.22	128.74
	38.2	4.62
	1.74	6.19
	14.5	303.54
	8.2	4.95
	1.48	78.15
	2.83	2.83
	7.74	199.66
	7.25	6.15
	1.01	1.01
	50.08	199.64
	3.29	167.81
	13.57	3.55
	25.09	134.88
	7.97	156.64
	2.92	2.92
	2.99	5.8
	4.27	4.27
	24.12	195.64
	7.41	441.16
	2.04	70.68
	3.76	3.76
	5.79	70.67
	72.34	161.61
	1.91	106.18
	48.89	154.32
	4.96	32.25
	14.73	259.26
	10.44	22.24
	6.49	5.25
	33.07	31.99
	3.42	2.31
	10.02	4.76
	3.33	75.16
	3.32	0
	9.39	9.39
	7.5	7.5
	1.59	34.53
[truncated: 12,025 more rows]

## Sheet: Fig. 3
Fig. 3b
	Metastatic colony number				Total metastatic volume
	10:0	9:1	5:5		10:0	9:1	5:5
	506	1312	1387		9.83353e+07	3.24235e+08	2.88675e+08
	241	1374	1383		3.2557e+07	380594610	399211065
	371	1082	4211		9.08954e+07	2.77666e+08	1208766859
	402	716	2423		1.12381e+08	1.7574e+08	4.61744e+08
	247	1031	2180		5.43983e+07	2.64392e+08	5.65674e+08
Fig. 3c
	Metastatic colony number				Total metastatic volume
	9:1	5:5	0:10		9:1	5:5	0:10
	1134	5359	16387		6.24766e+07	7.28479e+08	8997694386
	321	6725	22605		9828225	2737008883	16261444176
	886	11771	21983		5.48454e+07	6811708613	15803406011
	631	11584	16806		2.58971e+07	1807989109	8020678298
	870	8526	20197		5.058e+07	1618088608	7160315209

## Sheet: Fig. 4
Fig. 4b											Fig. 4c						Fig. 4d
	Metastatic colony number					Total metastatic volume						-3,0	-1,0	0,0	1,0			-3,0	-1,0	0,0	1,0
	-3,0	-1,0	0,0	1,0		-3,0	-1,0	0,0	1,0			6.03774	8.76652	11.6838	10.4878			209.49	20.9	255.76	83.47
	530	2270	873	410		101100718	479888269	171288129	6.13386e+07			8.96	8.9192	7.84983	17.1053			244.09	121.32	465.79	96.88
	625	953	293	76		115089604	178861444	5.23891e+07	8.32132e+06			8.65979	5.26316	17.2466	15.3153			206	108.91	447.96	15.72
	485	1444	661	220		6.91386e+07	227494823	148097874	40102425									162.01	44.17	36.69	36.35
																		369.97	1228.23	555.98	462.41
																		488.17	48.11	223.73	47.25
																		168.8	426.85	369.56	657.92
																		324.89	197.27	189.26	607.05
																		304.59	240.83	228.76	325.27
																		257.6	106.4	174.46	50.48
																		320.4	332.26	203.07	45.43
																		211.38	266.09	479.44	78.2
																		352.43	134.54	213.1	80.55
																		101.22	142.78	370.53	31.47
																		28.48	315.78	52.88	28.82
																		976.49	307.05	284.3	37.68
																		112.64	298.95	39.89	36.96
																		196.46	252.11	194.86	33.3
																		118.7	258.17	157.76	32.64
																		87.02	214.38	363.35	37.71
																		240.1	180.07	423.11	151.56
																		311.13	243.83	211.94	49.16
																		339.31	198.32	168	152.2
																		256.95	59.18	355.85	486.89
																		217.19	137.99	342.73	123.98
																		302.46	328.75	335.72	16.19
																		182.11	283.2	85.29	72.6
																		16.4	42.83	78.49	59.94
																		233.69	288.23	122.83	118.65
																		257.35	327.88	298.71	37.98
																		395.3	56.53	455.82	150.25
																		437.97	127.5	165.22	111.12
																		355.27	184.17	140.39	174.42
																		59.39	559.09	213.35	43.68
																		261.36	87.19	387.12	116.61
																		474.04	89.86	286.68	426.94
																		553.9	226.52	165.48	167.48
																		29.89	29.07	2.96	57.5
																		211.56	464.39	134.95	47.59
																		44.84	86.54	218.12	59.19
																		376.36	177.24	119.63	161.1
																		171.24	209.16	174.66	36.2
																		172.93	543.99	22.4	299.34
																		154.33	125.08	459.55	49.45
																		165.37	147.16	212.22	43.71
																		129.31	550.28	358.43	186.84
																		69.79	530.41	290.82	43.63
																		222.88	529.27	150.24	300.63
																		343.04	99.88	569.43	33.89
																		111.24	414.44	93.75	108.34
																		488.16	352.46	304.58	233.44
																		126.12	2746.97	316.19	7.17
																		598.94	471.41	443.01	10.34
																		182.42	477.83	416.69	27.45
																		82.14	349.14	394.84	66.99
																		69.59	126.88	502.71	51.96
																		566.79	2567.01	163.71	451.56
																		359.2	2604.7	238.29	32.25
																		310.12	7.8	292.34	37.06
																		79.73	2405.6	78.41	59.26
																		300.11	2428.6	196.3	314.42
																		318	2601.66	262.36	133.16
																		133.78	2276.81	205.35	545.58
																		194.85	2435.99	343.47	167.09
																		272.59	54.54	175.19	172.83
																		206.58	2091.49	160.95	75.8
																		220.04	2121.93	197.8	122.15
																		316.13	2295.16	245.75	92.54
																		787.32	2293.87	278.15	19.88
																		274.23	2302.51	154.13	522.58
																		23.51	2308.3	154.17	328.79
																		584.13	1860.21	160.6	214.52
																		21.02	1937.18	383.28	203.02
																		64.04	1985.92	53.83	19.55
																		23.49	2167.22	182.64	287.44
																		236.36	271.3	214.63	207.8
																		302.2	1673.97	397.24	62.34
																		419.2	1791.7	589.01	416.88
																		22.89	1820.66	301.39	787.75
																		164.51	134.6	316.53	37.19
																		143.8	1504.6	588.7	61.7
																		125.42	1633.51	420.55	245.79
																		26.83	1679.52	89.11	161.6
																		50.24	1760.56	419.1	18.77
																		84.5	210.34	390.71	118.61
																		150.87	1362.31	301.06	134.73
																		497.26	1407.57	556.45	54.02
																		247.88	1473.8	372.09	158.62
																		314.42	1539.37	478.79	23.77
																		400.11	1573.74	375.37	65.9
																		52.94	1585.6	73.76	128.14
																		38.9	1607.72	73.87	274.27
																		36.29	1280.57	63.99	55.13
																		51.65	1321.9	436.07	256.9
																		55.72	1374.17	399	247.8
																		351.26	10.96	263.01	77.51
																		128.83	215.04	232.84	133.99
																		225.62	278.96	334.35	62.67
																		67.3	1171.22	183.08	45.25
																		473.99	1175.75	25.44	363.98
																		163.3	1182.71	436.34	343.71
																		79.42	1230.19	55.75	346.23
																		377.08	191.77	411.93	325.71
																		236.56	157.81	19.85	502.87
																		88.68	186.06	271	72.47
																		83.72	165.15	215.95	186.44
																		262.31	524.68	126.75	13.92
																		304.13	204.18	99.07	189.63
																		286.75	193.59	104.59	196.19
																		19.81	286.17	301.02	11.63
																		59.84	240.79	230.15	393.09
																		10.39	231.39	106.53	232.47
																		224.06	293.23	249.06	15.67
																		83.59	358.59	344.65	41.97
																		471.52	2.77	274.89	287.42
																		131.29	289.05	72.63	73.51
																		83.49	38.3	20.46	51.61
																		335.21	245.57	237.61	14.42
																		33.17	155.52	193.27	154.08
																		376.32	317.85	43.57	584.18
																		109.28	301.59	50.35	56.07
																		27.07	93.03	170.41	273.06
																		21.25	258.24	247.44	666.14
																		276.63	233.49	63.22	625.07
																		73.61	367.14	127.69	6.69
																		171.98	4.51	217.46	221.08
																		30.07	114.32	210.23	608.85
																		204.65	211.78	97.55	223.23
																		555.49	70.98	296.92	594.33
																		201.7	443.77	24.91	639.86
																		29.78	183.8	195.62	650.6
																		96.22	221.67	287.64	431.3
																		78.54	267.48	176.51	21.33
																		47.1	312.58	144.62	678.74
																		108.73	82.11	157.66	627.17
																		235.37	188.58	401.7	605.69
																		567.73	121.29	247.92	624.05
																		347.61	39.62	59.3	701.13
																		124.74	454.78	152.92	552.99
																		27.35	58.26	174.49	304.01
																		198.26	178.1	250.46	128.01
																		288.3	237.41	31.63	526
																		74.34	7.22	168.81	508.95
																		185.43	5.29	161.27	460.48
																		867.74	120.47	400.91	712.42
																		229.12	395.07	40.85	19.79
																		264.45	208.99	48.21	525.75
																		314.76	64.43	348.03	124.23
																		175.51	45.92	108.77	276.77
																		146.32	184.63	306.77	267.22
																		192.7	79.2	175.77	342.25
																		267.18	33.48	227.66	593.14
																		222.36	26.43	344.42	607.56
																		222.97	154.95	5.68	136.23
																		227.82	353.98	89.06	588.88
																		232.45	166.8	416.16	228.11
																		135.71	47.78	540.67	644.8
																		512.98	465.86	69.83	293.86
																		348.47	34.47	221.59	310.06
																		569.65	131.79	397.91	18.98
																		183.82	146.91	332.96	662.39
																		460.12	4.28	405.53	102.76
																		251.24	242.59	194.73	141.61
																		124.71	309.73	318.71	159.93
																		158.52	203.91	401.17	210.71
																		40.59	46.94	521.7	322.72
																		232.74	28.96	128.23	204.21
																		17.86	15.26	249.27	87.96
																		337.03	52.77	171.1	206.78
																		810.26	22.33	549.57	249.29
																		64.67	61.7	347.37	221.75
																		215.69	116.48	399.26	245.72
																		212.75	59.94	250.63	27.02
																		195.53	142.04	46.6	227.05
																		18.12	113.42	111.68	165.74
																		292.47	91.01	400.18	201.44
																		150.46	7.14	185.95	81.07
																		294.67	93.67	451.22	170.86
																		159.66	102.58	413.77	112.18
																		203.3	396.71	486.24	169.83
																		227.67	170.29	387.34	149.55
																		289.02	106.07	494.14	184.78
																		463.27	278.28	356.9	192.18
																		148.66	267.63	3.48	412.75
																		637.42	370.17	4.22	193.94
																		399.35	243.95	101.81	170.19
																		724.78	63.98	323.68	10.35
																		235.83	3.64	410.39	239.77
																		404.32	61.85	209.13	114.78
																		765.89	144.6	492.86	194.11
																		255.57	126.44	549.01	149.53
																		266.13	324.97	188.09	374.78
																		92.31	84.36	235.99	476.59
																		362.36	222.76	315.67	35.8
																		145.84	111.02	267.64	290.91
																		113.87	35.08	227.06	109.4
																		95.87	17.57	44.08	174.06
																		282.42	146.95	410.3	51.47
																		132.44	341.52	375.93	83.32
																		55.46	182.36	143.47	238.81
																		138.16	407.11	638.03	114.07
																		443.45	67.11	40.49	29.26
																		84.84	211.38	461.17	497.65
																		51.94	241.79	748.46	215.23
																		224.34	239.46	62.88	100.62
																		105.77	305.46	68.59	251.13
																		282.54	137.68	46.27	18.32
																		32.09	425.5	40.39	16.74
																		220.39	366.09	518.61	12.53
																		190.2	246.63	163.61	479.11
																		44.33	114.63	13.58	403.26
																		999.26	438.64	389.81	283.94
																		440.19	286.25	86.33	431.5
																		344.64	275.01	64.63	30.27
																		136.67	116.28	98.8	129.77
																		92.16	14.9	37.82	121.39
																		208.88	112.56	86.91	245.34
																		37.96	304.42	779.82	127.44
																		89.26	179.78	149.05	205.23
																		242.64	193.65	242.58	409.59
																		615.28	223.51	419.58	189.08
																		577.72	160.56	435.02	281.78
																		242.92	101.78	510.95	158.41
																		209.42	708.02	668.51	76.69
																		344.93	150.01	38.13	830.43
																		219.04	722.27	20.75	150.61
																		429.6	20.65	214.88	96.04
																		152.88	61.97	339.69	527.71
																		812.53	28.68	248.84	194.12
																		400.96	167.47	48.13	245.82
																		8.84	350.83	39.75	145.27
																		206.64	189.8	481.98	266.89
																		152.75	25.5	304.04	97.32
																		214.62	45.89	222.77	542.6
																		179.19	292.06	19.51	54.57
																		405.03	5.45	334.2	84.55
																		203.63	292.94	131.98	78.63
																		254.62	149.58	68.83	225.84
																		325.17	576.38	412.42	173.47
																		6.15	393.77	239.34	42.36
																		284.27	185.33	126.17	177.97
																		308.22	248.28	112.02	1036.09
																		258	32.04	449.08	226.34
																		365.13	154.08	66.24	305.79
																		292.13	58.7	285.7	207.11
																		299.1	271.24	81.85	175.03
																		254.63	2	43.81	170.21
																		318.47	23.73	66.98	404.39
																		235.1	179.57	503.88	17.34
																		189.43	227.98	305.84	308.22
																		805.28	241.75	60.62	206.19
																		783.64	231.38	26.92	146.41
																		568.2	2.65	13.39	125.58
																		321.8	243.33	826.94	144.1
																		284.48	190.23	12.37	164.8
																		148.86	216.96	98.66	157.61
																		436.49	446.89	278.31	395.89
																		129.42	217.93	766.1	149.37
																		766.45	129.54	797.93	143.52
																		179.1	15.91	362.62	453.39
																		135.69	239.65	129.88	114.29
																		202.23	383.99	45.59	253.58
																		590.52	274.86	364.82	324.29
																		237.48	332.16	16.5	352.08
																		170.99	264.58	505.2	236.92
																		411.14	30.78	132.12	75.01
																		405.15	205.63	105.61	77.54
																		369.39	413.16	11.02	277.04
																		592.01	45.11	23.24	695.47
																		313.17	179.99	123.7	72.65
																		182.24	295.16	107.21	151.87
																		151.43	264.13	975.62	433.93
																		216.34	132.94	479.96	748.29
																		380.91	340.07	337.07	278.63
																		765.53	102.25	354.65	203.58
																		882.16	53.96	122.45	251.45
																		865.38	437.27	232.74	268.42
																		26.95	195.94	6.1	197.29
																		614.74	172.84	128.06	391.17
																		384.24	155.82	542.08	670.6
																		368.39	239.8	99.44	28.93
																		142.74	62.74	53.77	110.62
																		326.6	176.02	222.07	103.03
																		709.9	222.27	431.42	114.22
																		384.03	178.88	11.81	469.96
																		32.62	199.15	221.39	263.57
																		415.6	34.04	554.35	173.25
																		422.85	147.87	45.22	744.04
																		272.18	283.88	983.3	400.39
																		324.31	54.55	32.31	1156.58
																		329.98	213.27	321.09	43.27
																		174.8	22.18	7.51	295.73
																		278.82	199.51	174.89	74.25
																		134.87	511.73	541.67	148.12
																		446.42	218.13	42.52	62.74
																		95.74	65.56	337.79	290.6
																		332.99	83.35	217.87	1213.36
																		460.94	109.96	78.14	215.87
																		37.21	92.16	707.5	229.38
																		101.03	274.83	154.65	239.37
																		181.48	303.99	227.83	221.29
																		36.59	336.71	218.56	101.98
																		52.55	45.11	127	78.9
																		309.03	391.39	218.12	372.54
																		14.72	75.86	440.43	406.85
																		206.51	123.11	81.32	84.28
																		267.96	31.29	258.64	418.56
																		387.83	232.23	36.94	116.05
																		35.49	431.12	315	75
																		25.11	212.78	39.54	26.99
																		139.48	169.07	33.98	273.49
																		338.93	35.71	259.48	213.15
																		214.65	156.84	224.08	104.23
																		492.51	76.69	351.6	38.12
																		318.7	185.78	227.92	414.89
																		287.48	363.29	14.8	65.09
																		91.69	331.28	3.83	473.25
																		845.63	379.15	190.58	192.46
																		366.61	64.99	64.09	93.24
																		448.06	148.98	32.91	316.5
																		279.73	238.93	256.68	136.49
																		760.43	16.49	170.25	153.55
																		596.89	149.45	158.06	120.97
																		643.78	112.53	165.84	398.25
																		23.52	133.58	16.88	136.16
																		436.54	253.7	157.24	114.45
																		387.67	419.03	312.1	589.89
																		1977.19	313.36	154.95	51.95
																		659.31	66.22	32.29	189.06
																		257.53	446.4	8.18	260.06
																		271.93	288.36	40.61	200.09
																		44.37	441.99	519.79	123.32
																		524.72	203.01	226.67	131.13
																		2072.49	61.8	44.43	126.32
																		1306.82	440.57	97.93	177.83
																		319.91	460.03	53.23	308.2
																		2029.4	112.23	320.69	211.98
																		2077.89	164.87	323.55	1017.24
																		2047.4	258.65	21.44	748.87
																		764	433.08	59.11	89.6
																		1660.68	15.93	236.65	139.29
																		569.53	431.54	17.26	24.86
																		2060.44	208.23	78.76	253.85
																		409.61	476.06	331.8	372.49
																		179.53	267.53	68.24	96.88
																		359.89	254.43	95.6	141.53
																		933.29	282.06	159.7	64.15
																		362.8	120.1	92.53	183.58
																		153.01	261.08	96.54	98.89
																		611.3	142.89	24.66	156.61
																		30.08	48.61	25.31	315.43
																		413.09	77.71	25.61	83.63
																		625.68	123.06	111.93	116.58
																		359	531.92	99.24	65.61
																		306.15	259.78	55.87	162.01
																		34.89	117.86	178.77	326.77
																		423.79	579.92	33.29	312.14
																		83.37	18.05	288.8	325.03
																		43.64	121.46	188.35	13.36
																		106.19	286.21	199.33	139.95
																		301.83	534.29	517.68	348.85
																		367.88	227.1	124.49	362.26
																		534.06	66.46	156.72	109.19
																		112.78	173.7	58.95	88.31
																		353.04	62.17	455.06	71.67
																		2154.08	313.92	122.64	285.98
																		2145.13	17.64	98.94	155.07
																		347.18	113.64	53.35	193.2
																		272.89	146.07	302.73	182.25
																		420.71	76.58	21.92	96.55
																		17.53	3.22	55.66	148.09
																		357.64	37.57	307.02	294.24
																		546.74	338.08	67.87	118.86
																		4.99	54.14	60.88	127.12
																		341.98	98.48	149.21	96.72
																		401.75	13.29	176.03	163.67
																		1414.32	195.28	155.67	102.73
																		379.54	54.98	143.53	175.78
																		21.05	228.53	370.87	106.59
																		388.39	388.87	158.08	222.1
																		381.25	171.09	32.3	169.92
																		752.62	486.46	130.56	54.12
																		2758.72	40.63	209.03	354.24
																		435.81	791.61	171.98	140.11
																		864.38	63.11	31.48	321.24
																		482.97	41.66	155.33	239.81
																		605.51	19.58	99.01	170.58
																		478.78	43.2	671.58	306.63
																		2637.45	50.68	142.15	39.66
																		290.48	22.41	146.45	635.21
																		1068.94	79.76	661.15	342.71
																		1039.94	192.16	354.78	436.96
																		2714.27	187.9	151.52	200.44
																		2671.54	69.02	24.72	69.61
																		1202.77	108.14	138.68	125.2
																		276.76	63.84	5.43	449.31
																		2686.16	181.09	772.37	256.88
																		2859.1	175.65	281.17	34.36
																		139.41	768.42	55.35	56.03
																		492.07	722.98	518.04	659.39
																		642.94	196.86	159.35	663.9
																		649.35	120.36	171.44	276.13
																		668.56	29.32	186.85	271.24
																		2561.41	113.34	104.08	367.44
																		65.1	75.07	658.08	333.18
																		858.66	49.98	12.19	70.2
																		2211.08	28.46	168.02	265.58
																		368.69	720.1	221.09	50.61
																		367.1	4.41	172.6	217.16
																		384.63	110.51	137.8	108.47
																		946.43	135.63	43.39	61.63
																		902.33	51.22	35.49	43.41
																		2219.88	91.56	155.09	90.18
																		2253.11	172.83	184.9	199.95
																		270.11	61.02	226.73	388.48
																		198.5	230.29	29.15	32.79
																		799.85	164.21	327.34	212.88
																		874.85	327.54	487.81	29.03
																		2317.89	135.77	35.1	58.44
																		354.05	140.31	634.4	29.57
																		349.82	135.72	43.06	72.74
																		257.11	95.33	205.26	151.2
																		895.35	282.2	3.21	28.2
																		891.78	198.26	118.75	241.13
																		2255.6	25.6	3.09	156.49
																		424	12.81	177.22	6.45
																		2262.95	300.28	184.77	220.07
																		624.82	168.09	371.59	137.03
																		189.71	508.05	6.33	100.41
																		115.34	31.88	28.01	664.18
																		718.81	455.65	138.3	60.34
																		2352.47	72.28	570.92	226.22
																		316.56	38.93	3.89	246.07
																		2362.41	236.49	54.18	208.06
																		686.17	68.33	39.15	103.49
																		78.37	32.81	5.88	270.16
																		323.22	292.12	172.86	233.13
																		1463.89	11.9	207.33	245.45
																		213.43	302.03	247.62	42.75
																		231.89	171.98	14.83	301.45
																		2389.68	49.67	46.04	137.63
																		1478.74	215.98	20.32	229.08
																		676.16	60.73	80.25	165.53
																		663.08	93.45	249.64	497.33
																		2350.24	40.42	166.36	44.02
																		287.17	196.49	117.7	45.98
																		573.16	91.86	48.43	32.56
																		2383.5	161.85	72.31	271.59
																		2369.49	289.86	60.66	236.74
																		224.38	232.03	44.35	1042.21
																		2495.88	168.55	24.65	110.56
																		1521.07	168.42	275.42	75.74
																		1451.72	19.57	50.65	244.17
																		2376.65	435.81	103.84	27.8
																		2404.03	218.73	253.43	178.6
																		2400.5	34.58	115.73	32.4
																		2515.88	287.23	394.72	219.52
																		233.46	133.47	89.15	77.32
																		2456.69	41.4	357.85	127.28
																		790.76	197.94	305.46	242.34
																		2757.76	199.61	140.36	183.7
																		2832.61	50.67	6.02	780.2
																		2906.07	69.39	45.45	37.25
																		2609.49	260.24	18.14	1764.4
																		732.39	223.37	515.5	1744.81
																		216.11	255.15	16.98	12.57
																		297.02	24.05	139.39	5.61
																		2755.3	93.55	491.22	336.06
																		2761.21	106.65	410.36	314.32
																		83.97	161.49	513.97	101
																		243.27	13.3	32.8	102.42
																		239.85	163.53	559.69	161.81
																		1629.16	71.84	558.75	98.73
																		1618.55	1079.83	219.18	112.62
																		1632.58	8.21	110.97	46.05
																		1655.44	49.8	67.7	264.19
																		2905.97	412.68	177.82	260.78
																		2533.8	109.88	143.03	264.75
																		65.7	69.95	460.63	179.59
																		1512.7	22.64	147.85	66.24
																		251.25	300.41	107.39	122.8
																		2551.24	127.85	23.01	97.45
																		385.81	38.83	204.72	181.75
																		123.78	26	2.98	357.32
																		227.6	189.27	278.22	3371.3
																		878.79	357.8	10.41	344.12
																		2532.12	134.91	190.81	62.61
																		267.43	164.27	15.29	362.05
																		1656.5	211.28	164.99	96.97
																		2658.81	234.4	326.97	170.76
																		2561.73	101.81	117.78	143.49
																		2478.6	31.51	297.5	120.91
																		2709.97	76.46	152.41	294.37
																		2476.64	128.47	246.37	102.15
																		2863.66	60.32	192.71	45.25
																		2878.37	337.16	371	110.7
																		2748.25	267.38	181.84	130.43
																		2492.08	136.24	48.98	40.66
																		2485.12	183.42	265.49	71.13
																		290.18	138.94	76.33	126.76
																		2811.5	155.64	278.61	63.26
																		2736.33	214.77	137.55	175.29
																		553.44	115.1	150.9	52.77
																		546.53	27.75	277.73	218.01
																		46.96	74.39	456.06	87.75
																		34.73	125.5	236.01	253.15
																		2444.17	217.58	139	13.01
																		289.21	166.38	173.77	24.81
																		1730.7	108.47	246.02	18.24
																		2770.49	357.03	30.65	3.61
																		2946.7	212.12	135.78	10.21
																		2916.27	207.08	92.22	76.95
																		2962.35	205.7	259.76	64.93
																		2964.58	113.86	5.33	34.62
																		2434.55	103.31	109.65	138.15
																		2467.08	99.6	122.55	860.58
																		129.06	90.86	100.71	277.64
																		207.39	190.09	260.26	279.35
																		498.4	4.4	101.92	227.81
																		2996.58	492.36	330.17	82.61
																		495.43	245	29.98	126.69
																		514.91	265.97	110.26	41.47
																		506.87	176.92	31.49	118.73
																		492.73	153.64	285.55	53.42
																		269.04	310.38	61.11	68.77
																		516.44	115.7	39.89	113.29
																		2668.81	116.9	116.62	242.04
																		2518.42	50.54	73.63	50.19
																		2550.61	220.88	373.74	245.19
																		2540.39	125.63	197.22	45.48
																		32.62	199.03	6.45	179.98
																		258.75	58.41	156.1	54.75
																		23.68	32.25	268.22	18.88
																		213.35	89.89	47.67	339.36
																		65.11	263.64	109.12	71.17
																		251.02	170.31	124.99	184.51
																		70	214.43	145.55	103.47
																		174.34	56.87	251.89	17.19
																		367.49	67.45	60.28	31.8
																		67.68	174.62	153.55	213.15
																		140.71	675.67	31.4	120.03
																		55.72	48.72	76.89	123.72
																		107.12	153.73	380.51	119.01
																		134.81	105.18	103.04	84.66
																		231.39	106.04	172.31	135.49
																		202.48	62.51	137.32	104.73
																		599.21	197.99	27.31	39.48
																		582.46	78.25	87.42	38.46
																		585.39	273.88	60.82	320.83
																		212.73	220.3	287.58	117.85
																		362.69	14.44	256.21	95.03
																		133.23	278.42	382.51	72.22
																		155.39	243.53	392.56	125
																		230.28	123.55	717.32	176.59
																		243.15	148.17	183.66	473.15
																		331.01	148.98	21.32	7.84
																		34.16	142.08	15.34	293.14
																		6.21	64.37	349.61	14.12
																		69.01	48.22	140.03	353.24
																		51.84	328.78	287.82	131.43
																		76.18	71.79	190.91	101.65
																		360.83	387.04	243.77	165.25
																		186.71	134	243.94	209.05
																		216.15	71.97	308.32	150.86
																		236.13	56.38	123.83	69.29
																		231.04	75.67	346.27	52.25
																		388.99	98.07	45.55	160.43
																		68.05	321.71	146.36	48.14
																		273.24	108.77	128.86	227.73
																		290.54	222.36	199.01	94.63
																		102.01	109.54	189.79	63.37
																		85	36.4	171.74	148.17
																		292.47	210.7	9.61	176
																		99.85	303.09	75.69	46.06
																		272.06	104.27	143.15	87.86
																		152.07	53.22	368.26	40.02
																		299.8	77.63	257.33	16.42
																		210.58	130.66	73.21	22.71
																		215.02	186.07	191.06	47.29
																		153.78	83.72	229.29	143.67
																		790.95	143.56	9.1	8.22
																		193.02	205.46	335.25	21.26
																		40.62	181.34	23.26	94.11
																		429.91	85.01	170.59	54.52
																		238.77	118.52	165.21	113.39
																		151.36	152.96	299.84	61.24
																		226.03	2.13	36.51	5.25
																		437.45	82.62	269.33	163.51
																		161.78	94.64	4.52	26.73
																		99.72	239.49	203.76	174.9
																		368.48	144.51	206.64	164.58
																		284.06	129.86	170.75	322.75
																		446.47	104.78	298.9	285.36
																		23.13	40.72	8.38	96.75
																		105.21	32.09	192.51	73.34
																		326.69	217.89	328.69	396.34
																		50.5	79.43	290.16	39.23
																		77.58	196.35	5.17	34.29
																		314.91	164.38	451.01	17.45
																		339.37	1.5	73.01	41.86
																		480.94	175.24	812.22	492.01
																		164.28	43.51	141.35	42.84
																		167.63	44.97	17.24	467.3
																		396.64	235.64	9.34	36.89
																		130.57	36.83	250.11	495.64
																		4.57	34.11	5.45	19.25
																		389.8	247.45	47.25	636.42
																		230.57	215.66	33.07	64.93
																		23.4	135.93	123.61	26.55
																		302.53	481.01	90.06	346.96
																		239.35	266.62	270.4	346.81
																		237.87	48.35	186.75	123.21
																		240.44	4.51	217.42	88.6
																		12.99	311.45	53.17	232.29
																		264.95	33	21.67	432.68
																		203.06	78.96	172.84	189.51
																		8.16	58.27	496.09	65.27
																		6.2	110.29	1155.98	117.36
																		237.13	388.9	2.29	80.62
																		188.84	33.76	3.23	198.01
																		255.9	294.25	521.76	108.07
																		22.15	254.91	197.99	67.36
																		639.46	49.06	236.66	359.75
																		396.3	52.81	32.88	116.26
																		193.17	118.9	210.27	80.37
																		488.55	276.25	199.96	368.55
																		30.86	281.72	226.33	171.82
																		280.47	238.17	220.94	444.22
																		368.75	62.29	48.85	338.73
																		332.97	60.97	716.49	103.56
																		342.94	240.11	285.73	32.71
																		9.48	131.1	732.57	341.73
																		112.06	64.44	781.03	198.89
																		435.89	101.89	656.02	93.14
																		43.94	6.32	662.46	340.33
																		443.42	234.86	143.76	121.14
																		161.64	229.52	112.43	154.88
																		6.61	193	177.48	145.24
																		104.75	169.07	122.62	213.53
																		185.9	47.78	648.84	32.11
																		320.39	72.89	147.75	156.22
																		109.16	183.74	109.31	197.47
																		344.48	12.34	196.06	247.5
																		123.55	7.9	174.07	27.99
																		165.68	35.95	745.67	185.33
																		41.12	222.64	198.89	256.11
																		24.52	270.04	177.74	154.9
																		206.57	128.02	241.77	281.83
																		350.22	186.1	763.19	594.61
																		282.65	239.96	259.7	89.54
																		44.28	243.32	221.5	185.08
																		321.93	66.56	718.64	160.91
																		23.04	21.83	810.26	93.51
																		165.25	148.37	253.76	51.8
																		55.52	256.71	83.2	53.48
																		11.86	260.73	189.47	84.06
																		2.59	80.02	191.84	397.2
																		42.3	1062.41	33.09	466.08
																		86.81	95.68	90.94	186.03
																		183.27	103.55	136.34	485.83
																		42.52	132.05	336.75	459.66
																		169.69	85.52	790.28	473.33
																		163.86	125.27	305.3	98.41
																		125.46	269.2	199.01	334.69
																		292.54	203.67	35.32	291.2
																		570.44	211.19	108.38	448.54
																		154.47	232.34	44.05	261.59
																		38.19	118.47	144.24	65.76
																		212.63	249.46	650.13	535.4
																		232.35	1055.64	87.07	24.56
																		153.47	321.18	90.19	435.97
																		177.23	258.92	95.89	859.04
																		54.74	124.53	274.33	540.73
																		257.6	105.02	329.03	238.99
																		188.39	232.61	373.55	150.1
																		108.02	22.03	732.53	19.23
																		105.45	687.64	175.76	126.58
																		269.3	49.18	66.44	166.49
																		131.23	300.46	74	302.95
																		257.39	233.84	73.72	334.66
																		273.61	158.47	43.32	261.4
																		237.49	122.7	26.83	730.15
																		178.4	323.55	140.17	161.11
																		355.83	323.18	25.01	745.29
																		385.95	169.03	194.82	315.14
																		208.1	13.48	192.04	50.53
																		259.12	249.35	193.64	44.53
																		246.7	103.71	164.48	38.06
																		210.38	116.86	229.96	146.28
																		230.65	701.94	241	158.34
																		196.72	373.44	451.48	103.7
																		328.45	255.87	179.09	218.79
																		244.57	150.16	32.89	77.48
																		337.6	241.69	159.03	55.85
																		355.06	1653.61	95.56	18.24
																		244.87	4.4	215.05	343.91
																		326.72	85.1	148.32	218.41
																		225.01	247.7	366.23	176.24
																		44.69	202.1	129.56	139.39
																		261.37	114.44	186.13	35.44
																		12.74	33.3	201.82	195.57
																		338.88	163.29	53.11	112.73
																		149.02	16.6	117.19	108.98
																		254.46	92.76	113.88	137.34
																		312.7	118.88	272.86	18.69
																		317.28	218.81	18.03	208.15
																		141.99	218.84	243.11	80.2
																		217.7	203.69	267.46	199.36
																		238.05	225.08	33.87
																		454.33	257.38	212.21
																		235.54	444.12	118.95
																		379.77	470.78	311.57
																		118.82	158.53	317.7
																		212.2	32.1	180.25
																		571.39	229.96	216.98
																		203.23	190.75	247.35
																		207.46	72.94	135.61
																		104.52	241.6	982.03
																		238.39	112.36	127.69
																		233.7	223.92	139.71
																		215.46	62.25	197.88
																		230.77	311.67	42.59
																		367.62	102.72	27.25
																		73.29	199.89	264.59
																		261.13	198.09	257.71
																		235.22	17.34	280.9
																		353.45	1041.4	115.22
																		174.63	58.63	171.97
																		309.99	52.98	368.8
																		143.8	133.93	196.44
																		394.63	243.09	536.59
																		19.78	81.98	1603.95
																		587.69	225.3	283.69
																		366.38	252.47	1583.21
																		94.49	40.25	212.56
																		220.77	253.85	35.93
																		165.57	137.26	180.89
																		172.4	38.24	210.27
																		280.36	320.32	136.34
																		84.89	193.88	220.57
																		42.35	261.55	266.4
																		185.68	42.5	8.1
																		51.38	19.77	209.28
																		11.27	163.97	65.05
																		320.76	223.59	22
																		370.46	60.62	75.33
																		132.28	291.62	254.3
																		371.57	27.74	314.96
																		413.16	190.4	337.22
																		192.75	276.59	276.11
																		337.86	196.77	32.97
																		308.48	141.61	29.88
																		304.72	39.84	499.11
																		354.55	296.74	487.86
																		30.33	86.54	512.11
																		232.85	78.48	109.14
																		353.6	68.52	2.93
																		380.7	190.77	245.83
																		234.9	69.51	193.67
																		207.42	389.03	246.68
																		30.3	49.98	59.53
																		234.21	46.11	42.81
																		57.47	316.18	268.49
																		110.88	218.31	150.99
																		442.4	265.44	102.92
																		262.75	3.81	306.29
																		310.65	1130.98	181.79
																		72.82	72.11	278.59
																		217.71	210.42	214.28
																		75.27	571.24	478.89
																		435.13	124.77	216.94
																		65.02	105.73	376.06
																		39.34	109.89	27.07
																		289.1	74.69	24.43
																		448.16	7.81	199.54
																		97.4	185.17	287.13
																		353.68	116.85	49.57
																		180.69	230.87	175.19
																		251.44	52.01	65.27
																		10.19	97.97	116.31
																		148.47	137.31	364.46
																		6.41	32.01	536.58
																		18.17	1113.17	394.04
																		297.95	58.42	21.16
																		192.63	476.31	116.4
																		223.32	299.07	98.47
																		13.33	36.31	85.19
																		405.02	90.94	164.82
																		399.4	180.15	630.05
																		13.46	114.96	181.74
																		31.01	84.82	419.02
																		239.14	25.81	197.66
																		156.22	209.01	151.66
																		116.61	88.7	470.29
																		286.69	42.88	195.03
																		284.61	35.13	227.39
																		342.48	179.41	349.35
																		271.28	131.4	219.95
																		304.68	16.43	449.06
																		463.96	9.5	211.19
																		150.63	233.32	43.45
																		270.22	24.93	144.81
																		218.34	185.79	18.03
																		639.54	208.65	479.4
																		343.65	174.67	151.42
																		303.12	163.47	149.76
																		115.95	12.9	97.07
																		263.51	160.1	168.92
																		171.47	172.33	109.41
																		289.98	162.24	636.02
																		291.45	141.61	171.97
																		133.83	124.84	619.4
																		270.43	155.02	465.32
																		230.49	88.69	473.95
																		304.32	17.93	429.51
																		368.03	62.05	202.04
																		332.49	54.69	72.91
																		89.96	305.08	83.43
																		275.11	1067.61	17.72
																		58.95	324.35	125.68
																		533.3	478.83	210.84
																		195.91	321.45	490.88
																		408.43	190.12	347.31
																		386.01	5.21	102.84
																		220.74	426.28	310.63
																		115.83	272.09	197.79
																		51.3	353.96	204.01
																		205.64	349.49	162.73
																		282.55	209.58	139.7
																		280.67	246.04	282.27
																		114.87	242.22	292.49
																		284.39	175.6	315.81
																		169.44	48.08	471.86
																		250.31	592.81	111.4
																		90.18	37.29	386.07
																		226.4	213.26	293.21
																		552.52	55.43	309.34
																		160.73	62.82	429.58
																		340.98	192.16	786.23
																		63.42	17.11	355.53
																		295.69	276	238.98
																		162.96	58.11	253.44
																		204.27	166.99	346.22
																		327.61	242.97	354.81
																		163.36	434.92	372.27
																		145.15	227.22	204.16
																		48.47	29.84	183.09
																		175.5	266.36	450.48
																		112.15	79.57	252.34
																		107.23	112.83	49.17
																		314.87	264.08	72.63
																		217.29	154.59	346.19
																		516.19	329.02	285.5
																		457.96	113.71	266.78
																		131.82	149.86	253.36
																		316.51	391.87	284.37
																		240.42	88.62	308.07
																		227.63	40.54	352.34
																		208.39	149.32	755.6
																		559.31	72.46	446.33
																		229.25	139.81	329.03
																		225.78	345.58	46.92
																		126.89	95.78	463.56
																		344.46	313.17	476.93
																		96.06	379.29	453.73
																		172.07	129.56	217.5
																		156.78	295.09	544.38
																		60.35	131.2	489.97
																		244.39	435.42	510.67
																		352.97	372.94	26.04
																		285.11	198.76	102.86
																		261.96	286.3	195.46
																		307.09	251.98	163.22
																		294.98	222.22	50.14
																		283.75	126.82	95.54
																		284.32	324.01	23.49
																		132.99	222.8	11.52
																		41.03	416.79	174.02
																		166.87	364.96	17.04
																		339.5	112	172.31
																		231.93	208.24	21.91
																		613.92	148.06	79.14
																		362.49	72.93	84.17
																		229.85	271.51	245.56
																		257.12	355.38	17.97
																		180.01	110.64	295.68
																		238.72	100.83	46.8
																		22.73	63.11	64.13
																		138.49	103.63	209.84
																		197.92	167.04	619
																		141.46	26.46	219.86
																		692.78	449.8	335.72
																		364.22	75.18	422.17
																		54.48	196.24	27.03
																		79.03	175.12	6.56
																		407.51	174.28	228.42
																		310.03	28.95	54.17
																		167.8	271.5	581.79
																		605.14	184.91	241.49
																		398.27	34.09	241.54
																		82.76	1195.92	254.49
																		414.87	817.52	267.45
																		175.72	287.19	255.96
																		223.54	43.21	348.91
																		274.39	37.95	159.42
																		220.01	22.2	304.25
																		242.34	112.83	235.71
																		217.39	105.54	78.14
																		551.47	182.71	283.93
																		438.17	234.39	392.11
																		3.25	199.31	28.59
																		385.63	290.88	274.84
																		75.66	40.09	444.18
																		326.4	62.41	212.47
																		144.33	376.1	36.58
																		284.36	114.27	70.09
																		558.53	426.48	29.65
																		200.04	343.33	30.67
																		172.54	216.91	48.63
																		26.6	214.61	620.38
																		228.61	105.69	443.4
																		216.92	60.78	163.39
																		349.68	242.98	90.25
																		202	22.11	892.75
																		376.29	140.26	185.43
																		78.9	30.02	179.17
																		225.78	238.43	262.41
																		8.16	316.04	200.81
																		230.74	304.34	122.63
																		6.45	53.84	46.69
																		409.27	253.39	68.08
																		256.24	29.04	127.62
																		1072.07	28.03	81.01
																		908.13	91.78	171.01
																		191.79	267.46	70.53
																		504.45	195.97	323
																		109.6	61.52	294.45
																		277.85	359.27	82.12
																		35.26	7.86	53.81
																		322.03	318.15	196.21
																		257.12	96.75	48.33
																		426.11	90.43	796.46
																		189.17	199.96	41.24
																		330.79	196.89	299.2
																		411.17	169.05	302.99
																		328.5	47.24	308.7
																		435.28	153.92	17.18
																		411.1	83.22	30.3
																		131.59	264.01	46.26
																		311.4	129.28	430.94
																		283.58	46.68	286.45
																		143.99	180.61	253.32
																		304.87	262.11	138.42
																		397.28	280.39	230.4
																		155.58	44.09	75.81
																		564.09	421.64	312.05
																		301.37	38	103.95
																		56.55	225.09	2.39
																		147.15	293.44	364.76
																		169.12	34.03	430.24
																		127.62	113.92	398.65
																		291.18	151.01	37.83
																		518.82	174.87	356.13
																		222.67	215.16	283.52
																		338.11	280.6	208.14
																		168.94	1165.13	297.34
																		89.85	124.87	352.63
																		323.46	145.6	449.09
																		446.7	140.06	382.72
																		315.39	81.38	266.84
																		95.3	57.44	301.07
																		321.6	318.22	317.12
																		173.1	363.88	47.7
																		98.78	321.35	353.45
																		233.68	331.94	149.24
																		630.24	213.63	143.48
																		279.84	18.22	272.14
																		305.14	234.09	217.28
																		23.43	130.81	177.56
																		96.16	216.62	227.15
																		241.17	156.56	16.5
																		322.75	73.56	104.26
																		254.3	208.62	275.52
																		493.76	261.46	232.53
																		376.84	289.34	298.24
																		291.9	85.37	239.24
																		175.8	190.89	31.11
																		3.39	307.89	136.68
																		384.52	284.28	314.49
																		457.24	140.14	262.09
																		476.48	438.88	270
																		5.53	156.43	394.12
																		3.83	242.49	28.08
																		3	9.12	370.33
																		61.98	2.15	647.6
																		302.87	7.8	231.59
																		69.03	378.65	684.7
																		131.86	308.05	37.28
																		222.84	288.18	36.89
																		409.08	284.79	330.91
																		231.48	146.65	324.51
																		143.9	77.67	318.1
																		75.25	198.86	305.1
																		33.15	328.2	430.63
																		332.57	134.42	396.61
																		151.69	388.8	327.27
																		161.67	154.37	35.2
																		33.33	157.86	37.83
																		58.5	164.39	49.4
																		354.75	200.97	412.69
																		311.67	79.21	221.69
																		173.79	53.56	66.6
																		218.84	42.17	71.6
																		400.08	250.18	318.89
																		342.51	63.37	57.5
																		140.71	50.59	237.8
																		199.24	274.05	378.01
																		196.81	167.93	362.22
																		393.64	208.27	425.23
																		202.04	206.1	268.16
																		383.54	176.03	412.77
																		163.48	77.09	402.11
																		567.74	286.71	431.52
																		17.69	151.66	398.54
																		268.93	257.27	392.02
																		98.47	460.89	391
																		184.47	81.38	189.5
																		289.54	229.21	21.08
																		542.48	188.29	273.83
																		565.81	31.34	29.97
																		283.07	205.28	217.76
																		588.56	302.46	236.8
																		640.45	312.6	545.95
																		234.85	320.1	254.2
																		171.19	776.18	293.58
																		194.64	254.76	384.25
																		366.29	41	266.34
																		110.64	279.04	385.88
																		174.47	127.44	244.27
																		154.85	138.52	251.31
																		127.1	326.25	342.51
																		194.88	243.45	304.38
																		181.22	263	237.45
																		241.97	290.52	276.11
																		215.08	249.66	491.21
																		121.27	286.35	389.48
																		83.94	317.4	175.23
																		324.26	301.74	552.54
																		156.43	300.95	4.57
																		92.86	21.98	522.23
																		161.79	296.93	522.59
																		380.42	297.32	235.83
																		92.77	81.85	231.5
																		209.44	193.06	517.27
																		181.42	136.24	253.08
																		697.01	246.16	377.43
																		98.65	331.54	336.53
																		314.03	466.6	235.62
																		161.54	191.94	293.56
																		197.89	273.37	261.28
																		190.69	188.29	250.43
																		91.83	323.6	92.51
																		20.26	48.71	81.21
																		219.83	128.76	262.63
																		179.49	288.92	249.36
																		422.01	398.68	251.7
																		543.13	425.75	52.66
																		113.05	117.83	36.06
																		217.41	213.43	630.29
																		219.78	184.5	241.4
																		254.57	272.28	4.85
																		230.45	163.12	4.32
																		15.7	258.5	1.49
																		79.72	283.91	29.34
																		232.92	315.23	75.29
																		36.29	324.67	157.28
																		194.11	273.52	371.48
																		358.46	40.52	292.43
																		73.66	127.74	31.25
																		250.37	260.95	424.76
																		224.1	123.29	138.09
																		237.79	299.72	136.53
																		407.68	760.55	281.47
																		98.59	204.23	387.68
																		189.01	186.76	274.59
																		14.94	194.13	464.84
																		177.07	116.35	305.35
																		62.54	183.86	176.84
																		404.3	46.73	451.12
																		210.55	529.21	452.96
																		661.31	142.58	242.76
																		626.28	142.9	271.41
																		167.66	523.51	473.65
																		352.44	25.41	9.2
																		178.71	109.13	602.16
																		131.57	165.93	415.24
																		166.58	144.82	394.41
																		308.36	32.67	504.9
																		455.48	138.8	416.99
																		751.98	166.81	388.24
																		393.13	246.67	353.6
																		319.81	212.22	386.92
																		229.34	309.5	544.14
																		182.77	245.43	501.28
																		397.61	133.7	544.26
																		632.22	147.09	238.56
																		400.6	288.74	488.22
																		582.11	406.87	533.87
																		363.44	144.62	548.42
																		245.59	303.14	56.62
																		8.74	417.73	374.09
																		5.95	109.44	504.61
																		204.43	148.72	505.9
																		360.73	228.51	387.9
																		408.02	305.56	365.74
																		53.83	116.53	241.39
																		659.15	58.36	78.62
																		774.05	30.24	382.2
																		80.52	84.46	60.41
																		71.98	38.55	778.3
																		110.35	241.52	276.59
																		72.59	415.63	255.46
																		169.83	389.18	44.53
																		47.22	351.02	651.42
																		322.98	49.12	363.15
																		280.46	284.99	388.8
																		255.03	130.58	533.28
																		246.57	512.08	9.96
																		123.3	35.38	213.17
																		127.56	155.7	499.14
																		105.26	327.52	468.01
																		234.76	224.13	639.76
																		287.94	154.44	454.74
																		200.42	430.92	563.46
																		122.49	134.91	476.06
																		210.71	45.91	472.19
																		168.01	125.98	557.14
																		196.06	121.83	650.01
																		109.34	292.7	871.73
																		668.66	154.98	597.89
																		95.8	337.65	444.93
																		80.57	870.06	480.86
																		418.84	165.25	559.86
																		84.2	153.2	755.62
																		37.6	76.3	488.42
																		691.1	161.6	1041.95
																		465.87	52.18	1318.66
																		450.15	86.39	1333.91
																		644.28	172.42	1016.39
																		665.53	250.1	507.52
																		576.17	63.5	1915
																		647.56	132.01	578.38
																		547.04	74.41	1379.94
																		583.12	231.14	248.95
																		60.42	321.96	628.69
																		74.3	442.97	865.81
																		127.93	30.91	2222.49
																		130.38	120.9	642.04
																		193.09	20.56	600.35
																		227.96	48.03	571.63
																		183.71	288.58	1546.4
																		250.89	234.69	1994.88
																		258.97	391.67	2262.94
																		92.57	463.3	719.73
																		229.44	323.84	559.03
																		432.82	439.15	2065.8
																		212.68	368.85	930.1
																		95.18	232.99	113.25
																		160.77	118.96	10.35
																		46.35	105	259.6
																		317.4	230.74	253.96
																		277.29	68.78	344.23
																		488.74	186.66	279.98
																		45.8	147.42	308.9
																		376.91	243.06	304.08
																		22.39	26.73	314.1
																		68.3	117.85	374.23
																		6.68	128.16	347.34
																		45.06	85.12	337.47
																		35.36	980.91	412.22
																		233.39	229.08	114.1
																		223.71	369.31	122.98
																		314.66	210.91	390.31
																		276.46	66.44	261.58
																		208.77	173.12	183.82
																		588.2	124.98	177.74
																		568.26	497.06	350.39
																		218.39	137.5	168.55
																		322.2	347.78	150.77
																		47.19	179.84	195.68
																		68.83	179.26	130.41
																		208.99	209.48	203.34
																		182.79	197.61	231.8
																		159.22	117.38	267.94
																		225.18	77.11	76.41
																		198.27	101.49	342.7
																		114.77	238.34	202.13
																		216.5	115.7	481.74
																		281.55	96.43	58.14
																		47.57	88.74	250.91
																		185.99	118.7	85.11
																		145.06	182.8	287.55
																		61.54	188.56	44.98
																		225.51	179.52	264.06
																		240.25	136.86	102.95
																		970.68	277.67	214.27
																		89.3	205.2	36.6
																		107.85	87.41	45.37
																		36.53	260.19	163.13
																		236.01	145.56	11.76
																		190.13	228.91	170.97
																		732.89	181.93	255.38
																		174.85	156.82	47.72
																		157.4	200.62	283.7
																		178.38	178.53	204.72
																		696.73	91.67	308.54
																		225	147.84	169.43
																		866.88	407.51	440.62
																		47.3	171.94	51.27
																		314.28	288.7	166.19
																		348.99	242.47	369.58
																		154.04	67.35	197.09
																		724.8	136.91	55.55
																		159.03	56.66	178.12
																		51.26	211.78	219.51
																		346.46	158.8	68.87
																		333.72	96.42	161.83
																		121.97	123.38	204.09
																		71.43	77.59	304.95
																		338.63	16.37	89.87
																		44.92	133.96	383.41
																		358.27	278.37	243.32
																		224.57	286.4	203.43
																		169.2	487.95	56.06
																		365.99	486.2	23.96
																		114.63	207.72	34.65
																		164.94	275.58	135.95
																		358.76	171.67	316.89
																		114.92	106.48	19.92
																		150.2	87.31	160
																		170.33	245.28	311.79
																		128.14	177.74	7.59
																		69.14	25.14	112.55
																		67.66	335.65	39.61
																		117.77	185.86	243.6
																		124.82	44.87	233.66
																		77.54	123.72	34.22
																		151.45	58.9	276.59
																		166.49	95.53	232.15
																		117.7	273.43	28.55
																		192.74	18.53	74.16
																		22.3	280.44	48.33
																		280.37	293.94	88.82
																		25.14	356.71	19.21
																		120.88	194.06	116.12
																		452.16	45.61	222.45
																		1266.69	70.25	328.08
																		20.94	23.29	241.2
																		29.79	232.45	35.83
																		201.59	426.56	37.63
																		488.08	27	50.12
																		1180.59	266.15	80.87
																		188.57	133.23	124.02
																		1192.96	185.13	36.02
																		1116.59	181.09	149.84
																		1137.32	181.15	423.76
																		1187.68	314.09	142.12
																		494.19	199.19	54.67
																		8.62	203.78	126.94
																		170.66	359.72	31.91
																		392.12	143.69	31.49
																		1121.04	216.42	358.97
																		34.69	65.29	206.01
																		184.75	183.48	46.15
																		491.55	40.05	344.39
																		451	160.87	32.37
																		1207.79	246.79	121.87
																		1194.63	260.21	147.24
																		151.7	276.09	94.4
																		14.42	197.77	392.84
																		1124.33	60.66	82.69
																		504.89	496.74	146.61
																		570.12	263.21	112.64
																		1115.33	265.68	116.23
																		1135.8	183.92	130.9
																		43.6	16.7	192.38
																		515.33	173.45	21.01
																		1129.58	24.13	326
																		329.1	272.09	18.97
																		322.76	178.8	89.53
																		46.08	74.27	185.49
																		1126.77	129.79	195.17
																		1138.07	26.28	48.75
																		693.7	42.35	15.07
																		1086.21	1288.68	125.09
																		85.03	46	10.84
																		692.22	163.31	205.05
																		1089.07	101.9	137.89
																		491.14	51.15	221.84
																		99.17	260.41	144.52
																		82.28	124.98	242.25
																		1006.03	151.42	39.84
																		434.69	246.35	266.46
																		113.58	85.61	30.71
																		90.37	321.75	205.44
																		72.32	379.67	259.91
																		963.33	175.86	110.24
																		220.48	253.95	36.05
																		315.71	130.74	190.18
																		319.57	338.31	32.56
																		734.87	33.79	293.11
																		318.57	208.38	80.99
																		21.31	343.95	24.76
																		328.24	301.96	46.58
																		888.73	188.84	47.94
																		902.86	224.33	166.87
																		114.42	327.81	343.81
																		104.25	178.39	361.21
																		295.76	369.1	357.63
																		908.18	186.21	22.76
																		241.06	131.2	434.3
																		335.21	187.09	266.78
																		141.6	293.69	370.64
																		104.53	296.12	384.64
																		846.3	9.55	135.3
																		320.62	175.04	27.85
																		328.12	577.06	441.42
																		223.4	122.18	2050.72
																		237.91	111.14	33.81
																		220.09	157.91	310.18
																		685.73	40.13	536.73
																		17.63	184.5	202.76
																		74.81	228.15	92.4
																		79.05	217.36	227.21
																		32.62	155.71	98.36
																		10.54	208.99	31.52
																		71.19	228.57	226.34
																		330.44	48.64	59.19
																		825.7	162.79	9.46
																		53.4	247.56	65.33
																		790.48	58.16	119.77
																		328.53	537.95	202.4
																		155.8	110.93	195.6
																		194.36	289.06	197.4
																		286.1	296.62	189
																		104	218.51	341.68
																		130.57	75.5	408.14
																		392.13	182.41	84.74
																		442.58	302.79	30.11
																		395.96	131.31	248.08
																		382.02	35	289.26
																		552.47	206.33	122.89
																		763.56	223.91	294.94
																		145.32	51.33	301.53
																		52.6	148.14	248.19
																		117.29	13.6	86.8
																		535.88	170.55	16
																		109.09	221.15	491.14
																		112.78	26.23	19.76
																		405.34	177.65	416.79
																		39.11	219.03	182.75
																		114.28	259.49	329.03
																		415.3	144.29	170.62
																		349.5	266.26	25.93
																		136.12	78.65	117.08
																		110.09	241.77	10.47
																		453.9	336.4	250.73
																		83.88	126.45	12.11
																		33.7	195.64	455.12
																		607.73	417.85	177.13
																		540.23	240.42	218.89
																		191.51	85.12	38.35
																		17.49	254.04	600.1
																		97.76	348.01	183.5
																		181.12	35.59	327.17
																		139.19	186.41	153.27
																		174.61	191.86	408
																		295.26	86.24	215.74
																		262.47	71.43	32.95
																		291.62	71.03	211.34
																		269.05	145.99	206.26
																		272.02	285.53	179.96
																		96.18	496.62	384.14
																		86.03	289.46	631.09
																		122.07	1053.65	14.46
																		30.05	105.69	415.4
																		666.36	241.76	251.5
																		200.2	286.35	16.98
																		186.45	444.96	571.63
																		378.06	247.77	539.37
																		21.1	917.89	325.6
																		284.63	865.07	351.24
																		15.23	275.06	272.24
																		323.96	709.74	139.58
																		304.9	638.42	178.21
																		145.61	649.9	315.28
																		156.17	328.15	60.47
																		222.66	260.14	10.39
																		102.78	251.68	41.5
																		251.44	162.03	416.99
																		42.73	286.17	784.62
																		189.9	75.28	336.13
																		195.65	140.02	263.04
																		154.18	82.85	14.35
																		66.93	77.94	376.93
																		122.23	71.98	213.09
																		147.33	384.24	224.49
																		408.42	358.16	345.24
																		195.34	326.64	668.27
																		168.16	107.54	52.38
																		52.61	122.5	281.1
																		133.95	109.09	121.63
																		108.53	206.45	86.4
																		191.23	191.1	370.35
																		483.19	1008.04	164.04
																		358.81	158.5	167.93
																		151.4	99.24	262.37
																		199.43	305.41	230.28
																		60.96	176.24	273.93
																		271.72	241.85	175.87
																		516.02	55.36	346.85
																		182.03	677.6	20.96
																		378.22	691.84	20.03
																		154.18	119.08	13.37
																		12.56	46.06	543.05
																		175.24	274.01	483.73
																		121.62	391.39	221.78
																		144.91	196.47	419.37
																		74.27	365.96	54.69
																		352.56	338.49	231.53
																		148.11	389.78	495.17
																		419.84	352.66	30.95
																		139.67	203.59	6.78
																		306.56	59.7	37.95
																		145.65	289.65	1127.73
																		115.74	240.08	234.08
																		195.78	239.05	382.4
																		400.03	288.91	86.81
																		166.76	279.29	251.97
																		150.59	140	32.78
																		154.33	138.84	157.34
																		180.9	214.84	77.16
																		718.4	222.08	368.4
																		198.59	333.34	276.65
																		200.34	323.55	281.11
																		127.24	260.9	393.84
																		324.6	7.53	292.48
																		376.14	85.59	364.55
																		171.22	350.72	227.06
																		225.1	59.61	14.56
																		242.63	180.69	214.02
																		1068.93	197.63	312.07
																		6.45	171.97	219.68
																		49.51	280.83	15.37
																		140.97	658.22	45.57
																		152.08	338.09	218.44
																		294.52	73.41	211.28
																		316.73	470.27	195.29
																		388.43	117.24	230.23
																		196.18	617.42	208.36
																		298.27	614.21	1712.71
																		507.87	660.34	69.12
																		201.2	660.97	263.24
																		435.8	319.48	36.15
																		30.69	166.3	215.22
																		138.12	411.19	316.7
																		273.94	265.41	363.02
																		2.64	219.83	95.58
																		302.31	199.64	328.26
																		19.26	219.47	23.82
																		3.22	98.15	299.36
																		706.22	52.17	71.55
																		310.19	287.83	735.48
																		290.38	367.45	440.43
																		4.08	264.02	86.37
																		0	151.81	11.85
																		133.2	289.47	232.59
																		103.73	294.82	305.2
																		317.06	503.42	362.45
																		192.35	68.12	258.73
																		349.67	206.23	150.56
																		331.92	208.66	99.76
																		283.59	412.15	21.26
																		168.18	86.93	198.64
																		236.76	196.65	137.6
																		214.13	248.4	95.58
																		235.74	268.61	255.11
																		246.85	145.63	557.69
																		134.97	380.59	108.81
																		180.54	631.98	36.63
																		242.06	254.08	354.19
																		201.62	11.12	19.97
																		6.74	360.04	330.69
																		41.72	229.57	173.41
																		325.86	397.34	74.87
																		325.2	286.71	115.17
																		108.9	90.87	76.9
																		262.03	512.99	33.37
																		501.86	121.45	318
																		51.82	209.21	291.68
																		148.86	366.74	156.94
																		42.03	99.72	132.59
																		51.38	77.32	30.19
																		296.14	305.2	9
																		228.18	398.39	194.16
																		257.63	275.18	165.87
																		71.5	245.47	323.03
																		347.45	198.7	70.79
																		177.65	320.36	175.88
																		81.03	141.88	36.57
																		387.01	33.11	51.16
																		312.52	351.1	148.34
																		262.06	45.45	31.28
																		253.34	107.44	297.52
																		23.32	112.2	123.42
																		30.82	408.64	515
																		542.3	261.96	59.54
																		217.64	678	190.15
																		298.07	222.89	254.93
																		266.52	208.69	22.94
																		121.3	50.13	328.57
																		80.52	31.95	131.12
																		173.88	23.85	77.99
																		221.67	380.01	428.44
																		30.9	193.91	173.59
																		289.51	529.38	221.81
																		266.45	254.04	167.01
																		149.63	107.7	214.54
																		242.97	156.15	755.54
																		755.66	190.83	301.48
																		40.5	81.71	446.87
																		508.79	149.17	57.5
																		305.53	72.95	79.67
																		50.56	295.27	17.43
																		161.28	46.28	91.51
																		7.67	214.04	41.13
																		25.69	392.25	4.14
																		307.01	203.59	27.62
																		315.45	213.7	271.58
																		107.9	56.86	266.51
																		394.46	442.63	18.49
																		340.27	60.6	38.49
																		351.49	208.65	193.46
																		124.93	214.05	216.22
																		379.75	230.55	511.88
																		3.34	241.3	210.77
																		27.49	324.85	192.83
																		138.05	739.82	32.77
																		60.46	3.84	171.1
																		58.08	184.71	273.88
																		373.36	607.96	310.35
																		271.2	32.42	131.62
																		190.4	339.26	13.04
																		367.8	336.56	195.77
																		21.15	398.31	21.26
																		368.48	338.57	228.95
																		250.59	84.73	10
																		286.88	439.43	45.79
																		214.03	272.42	14.59
																		336.24	323.33	286.39
																		142.95	80.15	351.85
																		343.48	253.18	290.88
																		98.63	373.25	44.04
																		259.52	476.27	104.02
																		539.74	188.24	191.71
																		225.29	210.89	31.39
																		355.75	211.81	137.75
																		252.81	172.94	67.43
																		185.62	48.68	502.12
																		237.03	41.31	297.26
																		335.2	226.2	341.62
																		952.65	271.9	78.12
																		538.62	55.41	306.95
																		52.29	549.13	355.69
																		292.73	50.38	74
																		97.31	395.01	558.27
																		157.3	79.25	122.34
																		112.97	354.42	27.17
																		545.38	160.52	86.84
																		111.72	177.85	305.85
																		568.9	242.38	393.42
																		46.33	378.3	47.52
																		51.13	78.73	55.39
																		31.23	231.35	286.07
																		385.13	303.95	37.83
																		83.36	261.88	212.56
																		70.81	73.72	220.05
																		47.05	237.47	568.26
																		479.95	180.97	83.42
																		235.52	394.74	262.59
																		221.07	160.53	37.67
																		266.85	220.68	295.76
																		519.28	221.53	27.84
																		352.5	320.32	13.97
																		101.33	275.32	222.82
																		246.77	54.05	410.75
																		186.32	190.66	197.16
																		572.45	53.16	405.76
																		319.03	22.46	380.69
																		73.92	301.82	37.29
																		162.59	824.47	158.15
																		269.7	836.92	439.4
																		401.25	372.88	259.05
																		41.17	192.53	426.27
																		40.75	174.76	463.07
																		290.92	472.43	435.77
																		210.96	725.92	15.22
																		225.34	538.24	4.49
																		401.65	466.2	210.71
																		521.48	119.58	197.48
																		169.94	311.55	306.6
																		225.36	9.39	233.62
																		20.63	37.95	185.82
																		186.32	408.49	92.33
																		151.55	151.99	203.22
																		221.15	228.19	420.89
																		99.86	53.66	83.29
																		232.03	365.86	7.57
																		779.69	238.29	34.99
																		18.6	37.07	172.98
																		231.59	261.1	70.31
																		198.98	216.5	1.86
																		326.19	514.71	247.16
																		222.85	39.57	7.93
																		263.51	148.47	4.75
																		122.3	419.19	36.55
																		267.37	539.53	210.95
																		286.96	44.78	229.64
																		232.34	80.18	302.85
																		184.04	176.74	332.41
																		209.09	498.27	227.01
																		134.21	179.24	541.01
																		169.63	123.4	138.35
																		171.3	113.52	198.08
																		338.8	232.74	407.6
																		272.01	401.37	473.38
																		260.01	271.49	167.54
																		376.54	140.31	143.23
																		383.81	823.19	313.22
																		289.5	315.06	91.11
																			422.27	100.16
																			137.17	294.57
																			139.74	92.68
																			505.71	467.28
																			227.7	432.83
																			91.59	334.59
																			58.73	71.84
																			106.44	388.55
																			264.04	355.47
																			411.27	263.33
																			398.88	39.9
																			33.26	333.43
																			38.66	188.7
																			575.71	23.32
																			302.3	317.84
																			331.35	303.48
																			220.23	262.38
																			384.42	301.5
																			126.05	42.03
																			93.47	290.95
																			16.42	280.05
																			51.62	119.17
																			346.99	53.18
																			331.23	155.07
																			73.73	13.54
																			875.49	132.61
																			676.09	725.84
																			627.6	45.93
																			309.88	506.29
																			71.5	42.52
																			216.07	35.11
																			37.84	11.07
																			125.33	35.73
																			491.17	188.5
																			487.24	15.42
																			401.1	343.31
																			157.37	226.46
																			271.96	469.79
																			31.58	63.02
																			344.43	31.52
																			50.83	59.12
																			102.38	327.04
																			440.81	154.65
																			169.05	229.36
																			240.38	20.87
																			58.67	66.87
																			356.49	374.71
																			416.99	13.3
																			481.83	29.73
																			162.2	280.85
																			160.94	159.94
																			76.98	96.96
																			449.03	37.97
																			218.48	489.08
																			26.56	511.23
																			110.87	81.24
																			442.48	79.75
																			461.16	93.29
																			388.85	189.52
																			143.73	16.28
																			349.36	150.5
																			150.19	530.34
																			55.71	27.49
																			300.65	203.95
																			71.68	28.84
																			139.33	293.29
																			343.16	181.08
																			457.95	220.84
																			351.79	466.51
																			494.9	150.45
																			375.59	236.53
																			383.76	19.47
																			258.65	18.18
																			37.82	153.04
																			241.94	187.67
																			78.99	198.27
																			234.81	29.66
																			55.94	159.96
																			205.74	464.21
																			352.38	10.28
																			92.49	341.25
																			445.07	20.94
																			394.49	172.4
																			477.56	35.26
																			511.49	352.74
																			870.73	12.65
																			47.7	91.94
																			6.45	254.52
																			129.28	170.33
																			372.12	379.62
																			215.83	137.72
																			140.97	123.37
																			96.02	244.73
																			137.78	281.77
																			324.53	285.58
																			65.18	176.38
																			105.77	130.02
																			338.89	77.77
																			20.4	47.01
																			73.88	55.83
																			48.38	93.3
																			551.45	38.53
																			438.57	388.81
																			132.32	287.4
																			177.76	318.42
																			220.74	192.84
																			226.55	87.11
																			322.3	310.45
																			273.83	54.32
																			68.08	25.06
																			256.46	5.76
																			36.94	152.64
																			104.13	135.27
																			157.76	188.98
																			277.76	447.22
																			389.85	11.7
																			644.21	160.32
																			729.71	13.27
																			148.14	74.8
																			91.37	36.15
																			227.19	41.3
																			469.46	307.57
																			112.31	299.22
																			283.83	169.38
																			316.27	298.01
																			270.03	24.9
																			237.37	175.73
																			41.11	18.19
																			366.14	114.57
																			241.2	151.71
																			177.52	122.39
																			222.82	182.39
																			243.35	118.95
																			279.38	59
																			124.51	46.96
																			187.74	114.14
																			473	22.33
																			180.92	52.57
																			202.55	288.33
																			267.64	74.34
																			250.71	296.98
																			247.95	163.92
																			97.23	27.82
																			519.74	37.61
																			75.92	176.81
																			640.26	78.94
																			129.48	312.88
																			356.89	109.18
																			203.03	49.2
																			227.09	4.35
																			420.85	225.34
																			480.32	315.24
																			286.6	472.2
																			93.38	496.42
																			27.68	301.61
																			64.21	271.99
																			134.23	94.76
																			460.7	99.56
																			403.16	89.86
																			371.89	174.3
																			202.51	148.9
																			470.44	40.03
																			398.2	260.12
																			314.94	53.87
																			107.93	296.74
																			41.75	67.9
																			300.68	268.15
																			384.35	123.34
																			242.01	210.29
																			973.95	188.74
																			971.71	146.46
																			765.9	363.6
																			129.49	291.52
																			641.25	43.56
																			286.71	321.46
																			523.72	1235.95
																			294.76	48.66
																			269.38	231.13
																			287.93	75.43
																			280.61	30.64
																			105.01	40.13
																			715.37	825.09
																			38.59	325.6
																			405.45	48.03
																			318.47	152.65
																			393.26	150.45
																			283.4	141.34
																			136.87
																			33.93
																			137.72
																			505.81
																			292.18
																			327.97
																			98.26
																			81.21
																			70.81
																			31.75
																			46.93
																			276.73
																			436.18
																			65.01
																			68.4
																			318.54
																			286.34
																			334.67
																			137.49
																			181.79
																			451.46
																			227.65
																			275.98
																			97.56
																			472.02
																			263.1
																			82.95
																			91.45
																			272.47
																			159.13
																			187.15
																			206.65
																			127.32
																			96.41
																			87.11
																			387.5
																			197.94
																			24.02
																			472.02
																			360.96
																			45.37
																			82.12
																			715.08
																			17.78
																			181.51
																			70.75
																			252.42
																			12.23
																			512.02
																			221.98
																			256.37
																			67.92
																			281.55
																			197.62
																			52.82
																			148.57
																			321.19
																			364.57
																			41.7
																			44.95
																			137.91
																			282.96
																			290.92
																			287.5
																			294.95
																			200.57
																			665.56
																			396.7
																			287.81
																			300.2
																			397.8
																			253.27
																			228.9
																			172.07
																			608.32
																			408.26
																			265.27
																			290.29
																			172.99
																			495.37
																			487.35
																			235
																			257.1
																			25.44
																			142.45
																			652.73
																			88.3
																			244.68
																			149.84
																			194.55
																			135
																			846.28
																			2.66
																			206.31
																			418.25
																			263.79
																			36.64
																			480.39
																			477.75
																			695.44
																			96.22
																			212.24
																			804.39
																			684.27
																			391.51
																			72.78
																			218.97
																			308.29
																			84.3
																			92.34
																			676.44
																			164.58
																			86.52
																			779.85
																			121.72
																			193.17
																			167.25
																			88.37
																			252.08
																			586.45
																			7.56
																			167.53
																			39.81
																			118.6
																			88.78
																			294.39
																			786.19
																			770.03
																			831.76
																			349.1
																			61.33
																			66.82
																			353.56
																			275.66
																			585.93
																			786.11
																			465.49
																			206.32
																			380.29
																			188.76
																			22.15
																			126.09
																			298.37
																			827.03
																			32.68
																			51.55
																			92.8
																			190.34
																			269.39
																			455.81
																			738.58
																			107.67
																			805.01
																			291.23
																			705.63
																			697.67
																			54.27
																			129.95
																			229.71
																			160.09
																			994.19
																			39.3
																			777.64
																			744.56
																			70.95
																			96.38
																			139.76
																			408.74
																			264.6
																			738.37
																			81.68
[truncated: 2,669 more rows]

## Sheet: Fig. 5
Fig. 5d
	TNFAIP6	INHBA	SPHK1	RASGRP1	IL6	ITGA5	HAS2	CCL2	P2RY2	CDKN1A	CHST2	PTPRE	IL8	LIF	KLF6	PLAUR	HBEGF	SLC7A1	SLC4A4			MMP2	SERPINE1	PDGFB	THBS1	F3	PLAU	MMP9	LRP1	KLF7	FN1	FURIN	HNF4A	BMP1	SPARC	HTRA1	ITGA2	ITGB3	CSRP1	FBN1
-	0.0506507	0.0313842	3.66807	0.346785	0.378077	13.7106	0.16124	15.311	2.69365	85.0274	0.487981	2.13117	0.823791	22.3467	8.41301	45.9708	2.03926	10.9745	1.07528		-	2.08722	64.5406	0.710527	5.07737	1.34107	52.5016	0.203125	3.10083	1.72318	26.906	32.9643	8.04763	45.6155	4.7167	34.6402	1.30094	1.32024	234.508	0.840958
TGF-b	4.24412	1.47522	88.7759	4.50171	3.47705	105.249	1.11215	81.9362	14.0858	269.523	1.4155	6.05605	2.18866	56.5851	20.8842	113.277	4.96008	26.1785	2.40632		TGF-b	114.831	3447.32	22.3677	118.062	8.27475	272.774	1.03782	14.4462	7.74768	119.971	146.767	28.9538	160.738	16.2153	114.67	3.35232	3.26478	552.034	1.87291

## Sheet: Fig. 6
Fig. 6c							Fig. 6e			Fig. 6f
	Metastatic colony number			Total metastatic volume
	IgG	CD42b		IgG	CD42b			Tb-	TB+		Tb-	TB+
	9.56051e+08	60853320		12034	1823			5	8.66		8572	29211
	1016848986	5.10074e+07		12787	1781			27.35	28.3		11402	10437
	519365880	5.2845e+08		7674	8646			37.02	3.23		12927	17367
	868156245	250268535		11575	4540			24.75	5.77
								10.92	13.95
								52.83	13.79
								20.79	25.69
								19.22	3.82
								16.51	5.83
								7.68	3.49
								33	5.11
								22.51	5.24
								13.62	6.63
								16.25	7.51
								9.61	4.85
								7.65	12.27
								3.85	13.81
								10.32	9.01
								4.51	7.42
								21.43	3.56
								23.46	9.74
								14.07	20.99
								4.6	4.2
								15.41	9.06
								26.09	18.42
								24.18	17.91
								38.59	16.5
								7.68	10.04
								9.29	12.01
								6.16	9.65
								11.28	17.82
								26.23	11.71
								41.65	11.58
								35.92	4.67
								44.12	12.76
								33.42	12.3
								11.57	6.25
								0	4.31
								16.26	5.23
								5.2	1.98
								4.28	3.99
								14.07	7.68
								33.36	5.83
								7.31	21.82
								5.83	9.07
								16.6	5.24
								18.43	5.56
								19.56	11.61
								10.14	11.26
								12.21	18.48
								16.75	4.49
								9.22	7.29
								19.89	3.65
								11.49	5.17
								37.92	5.33
								8.25	4.99
								16.61	2.07
								12.08	11.55
								4.12	8.01
								9.22	10.53
								15.72	4.52
								36.43	17.33
								10.19	3.81
								12.54	17.28
								24.86	4.57
								5.61	12.66
								57.26	9.04
								27.94	6.66
								40.14	14.05
								8.9	5
								20.98	13.21
								31.82	11
								10.82	12.86
								16.15	11.64
								8.25	2.29
								5.83	0
								49.49	3.8
								12.69	0
								41.63	6.52
								14.54	11.31
								21.98	18.84
								14.04	6.48
								8.17	2.31
								26.42	17.24
								8.79	0
								28.84	15.78
								7.87	13.97
								7.93	0
								9.29	23.43
								6.48	8.25
								18.11	15.74
								14.84	6.7
								66.28	10.78
								16.47	11.8
								20.11	6.7
								19.16	4.12
								22.16	9.22
								10	13.73
								100.68	13.27
								48.42	6.16
								8.25	5.98
								16.5	6.18
								28.87	13.95
								24.75	3.32
								74.03	7.38
								7.47	8.91
								13.79	10.98
								21.95	16.81
								88.25	4.13
								22.02	11.21
								13.53	6.41
								65.75	4.12
								35.02	13.17
								27.17	6.48
								5	9.87
								42.45	13.36
								8.25	15.09
								12.01	12.79
								21.07	9.07
								57.97	4.35
								11.16	2.9
								6.61	11.95
								10.49	5.8
								12.21	14.75
								6.59	5.14
								10.27	20.98
								19.69	13.88
								0	0.5
								31.75	18.07
								14.98	13.95
								5.61	0
								18.22	7.03
								22.78	22.26
								85.8	16.14
								7.44	7.79
								15.39	16.53
								42.22	19.4
								8.25	9.65
								26.09	2.59
								17.49	6.35
								12.96	10.01
								0	15.42
								36.4	3.83
								5.85	28.76
								8.25	11.67
								48.93	6.77
								9.66	25.11
								23.38	16.52
								4.56	14.95
								26.63	8.09
								8.55	12.27
								78.98	8.21
								70.48	0
								5.44	3.83
								8.43	3.07
								4.11	16.08
								5	10.96
								9.91	7.31
								0	13.02
								11.23	5.51
								10.23	5.11
								11.86	4.12
								4.12	16.68
								15.83	4.12
								23.88	8.59
								3.99	7.23
								8.05	5.44
								10.82	6.48
								19.29	3.85
								51.17	2.39
								3.12	14.75
								6.48	3.85
								17.12	10
								8.25	11.58
								83.52	8.75
								5.05	1.89
								30.09	16.59
								9.2	37.42
								10.28	9.22
								10.58	5.83
								6.29	8.25
								9.22	6.61
								5.69	16.48
								8.12	18.59
								10.85	15.72
								0	13.92
								4.89	4.12
								5.86	19.4
								34.56	4.12
								21.37	5.94
								11.07	8.25
								31.27	0
								36.22	8.33
								9.11	11.38
								28.94	17.91
								0	17.82
								8.5	4.58
								11.58	3.09
								17.12	3.75
								15.37	13.53
								3.27	14.38
								4.73	22.8
								13.64	25.93
								18.45	6.31
								13.41	4.12
								26.71	9.1
								13.9	3.58
								45.02	3.85
								8.45	12.56
								117.01	3.7
								107.87	4.95
								25.18	40.57
								11.46	0
								35.45	9.78
								11.46	5
								5.44	6.3
								19.66	5.39
								15.37	4.98
								55.39	5.94
								9.56	12.79
								6.48	4.23
								17.79	4.12
								16.39	0
								5.22	6.77
								4.85	9.26
								9.65	3
								33.44	24.57
								14.64	17.48
								83.51	14.79
								31.94	6.87
								20.35	7.69
								13.77	5.09
								35.78	6.5
								8.56	21.93
								5.32	4.4
								11.05	4.26
								5.32	3.7
								6.99	6.4
								14.48	9.56
								5.88	29.64
								78.71	18.95
								13.58	9.13
								11.96	11.68
								7.4	6.59
								20.14	3.36
								0	17.44
								13.04	15.91
								17.76	10.68
								15.82	4.39
								0	12.48
								9.62	10.4
								2.51	18.04
								14.65	3.69
								15.37	30.16
								16.9	4.12
								21.25	0
								26.17	5
								6.8	20.85
								9.32	7.17
								3.8	10.64
								3.28	5.67
								7.23	16.41
								51.21	7.68
								5	5.35
								9.22	6.76
								30.73	3.98
								7.32	9.22
								14.66	4.12
								20.42	4.61
								37.83	7.04
								17.22	4.77
								5.98	3.95
								78.72	10.48
								17.8	23
								18.09	2.39
								37.47	10.73
								9.87	4.12
								7.68	7.68
								12.96	19.78
								10.33	5.05
								42.84	3.19
								61.12	4.12
								21.63	5
								3.91	6.67
								12.17	14.33
								13.57	18.79
								26.03	5.51
								5.83	2.15
								4.12	6.68
								5.25	16.46
								28.19	16.82
								64.2	8.79
								2.15	12.07
								9.22	15.57
								7.68	18.54
								20.34	11.19
								31.82	11.25
								11.12	9.22
								12.64	3.94
								11.09	4.69
								8	6.71
								16.89	21.72
								4.41	11.1
								7.04	0
								25.57	14.8
								0	12.38
								18.45	6.32
								5.75	20.98
								13.35	4.77
								6.96	8.25
								10.22	4.74
								6.13	11.08
								12.79	22.46
								30.28	4.12
								23.88	5.26
								3.84	3.07
								5.32	7.68
								17.92	2.06
								19.29	15.31
								22.37	23.31
								6.08	7.21
								6.99	4.58
								11.89	3.68
								5.83	4.75
								26.09	5.53
								32.01	15.75
								15.09	4.79
								0	13.31
								3.95	16.2
								8.05	20.73
								14	22.81
								18.81	5.68
								3.85	15.22
								13.8	4.58
								29.64	4.12
								22.03	2.92
								18.27	7.16
								7.13	4.34
								3.96	23.02
								18.7	8.77
								9.01	3.25
								10.28	6.14
								46.31	10
								9.22	0
								6.16	12.38
								7.14	15.69
								2.07	11.52
								16.86	6.61
								23.05	7.81
								5.98	5
								12.23	3.84
								17.89	5.94
								14.26	12.3
								6.57	8.59
								25.14	11.5
								10.05	20.98
								6.69	4.12
								12.96	6.44
								5.83	4.28
								7.21	6.07
								12.38	16.5
								4.12	15.93
								38.37	27.01
								15.1	8.24
								6.48	5.81
								12.96	38.39
								8.17	18.24
								21.62	11.03
								12.4	4.7
								5	9.65
								19.53	4.4
								5.6	12.39
								58.19	13.18
								9.65	16.44
								5.58	16.47
								14.64	5.2
								41.35	5.25
								11.5	6.09
								18.55	5.87
								24.29	21.36
								10.72	9.61
								15	4.92
								15.26	14.43
								13.7	5.25
								19.23	5.25
								10.15	5.83
								5.34	9.22
								8.26	0
								24.09	0
								3.28	0
								21.69	8.47
								17.03	14.01
								38.16	9.1
								7.32	0
								67.46	4.8
								26.14	0
								13.57	11.58
								23.46	6.37
								25.5	10.57
								20.98	8.33
								3.85	4.12
								7.68	4.5
								17.13	3.54
								35.82	13.9
								21.17	10.58
								33	6.32
								30.22	8.36
								6.16	10.22
								4.77	16.17
								8.65	2.08
								15.25	32.03
								3.02	4.12
								20.4	4.9
								9.29	0
								5.77	4.55
								50.21	5.13
								27.77	0
								13.94	8.48
								65.48	17.47
								0	3.69
								48.57	5.34
								6.95	13.2
								8.25	8.56
								25.68	17.43
								14.12	7.65
								8.45	4.99
								7.46	9.71
								7.01	7.74
								5.94	6.48
								6.48	0
								2.59	0
								10	9.26
								44.61	7.75
								32.5	7.84
								11.31	5.57
								8.56	2.06
								7.68	6.31
								12.23	20.47
								5.83	5.88
								48.05	5.83
								0	13.9
								1.2	5.39
								8.25	0
								18.63	6.25
								88.67	14.41
								22.68	3.28
								35.79	16.96
								14.21	1.76
								11.67	27.21
								8.25	4.85
								4.28	17.24
								9.22	8.25
								9.97	21
								6.48	4.31
								30.2	12.77
								13.6	0
								9.22	6.96
								21.63	5.61
								14.9	4.19
								7.68	4.12
								11.69	2.64
								4.12	16.92
								20.98	13.15
								15.09	7.07
								22.84	7.73
								15.2	13.82
								5.57	16.09
								5	5.18
								84.73	5.98
								23.5	3.85
								5.94	6.6
								6.29	4.06
								10.82	5.84
								4.98	0
								15.37	0
								5.08	4.28
								5.57	2.63
								24.01	5.94
								21.01	5.59
								31.8	5.51
								12.96	4.11
								93.05	6.48
								14.36	0
								6.27	5.83
								10.97	6.59
								2.98	49.13
								3.79	25.8
								6.61	7.82
								6.44	0
								59.58	5.07
								6.61	2.64
								14.17	5.09
								52.92	5.65
								10.72	12.96
								12.18	4.83
								13.05	10.44
								5.22	11.39
								96.87	9.61
								24.04	3.04
								8.25	6.99
								10.72	8.09
								12.96	6.48
								8.93	11.89
								6.31	17.01
								9.53	5.01
								8.55	3.92
								5.83	18.6
								10.65	7.82
								49.67	1.77
								15.65	6.25
								55.48	11.67
								23.05	20
								18.18	6.48
								15.84	45.45
								3.15	0
								3.69	11.05
								20.91	2.65
								5.73	14.01
								14.37	10.56
								24.8	9.5
								19.25	5.77
								14.69	0.86
								21.47	3.87
								27.51	21.62
								54.5	26.96
								4.88	12.83
								21.01	4.28
								12.93	5.54
								31.01	6.49
								6.59	1.78
								10.46	5.17
								9.67	17.51
								19.76	5.55
								1.96	5.17
								10.51	2.09
								72.27	10.98
								78.92	5
								18.48	0
								8.33	13.4
								8.94	1.67
								8.08	7.37
								5.83	1.99
								4.95	5.86
								15.45	8.11
								8.65	5.1
								6.57	3.95
								10.37	5.08
								13.05	5.95
								12.1	9.22
								13.57	9.65
								21.42	16.57
								51.02	4.43
								39.24	21.47
								13.2	6.98
								5.34	3.85
								14.11	6.96
								34.78	5.9
								4.12	15.38
								20.37	9.58
								2.48	5
								2.72	22.25
								4.12	10.82
								3.42	24.17
								15.37	10.82
								5.2	5.83
								6.52	8.29
								27.85	15.66
								6.16	3.88
								2.59	4.17
								20.35	8.25
								26.56	19.18
								5.83	8.63
								10.54	7.68
								7.62	4.12
								13.89	27.94
								4.4	5.32
								30.15	19.27
								21.41	12.28
								45.04	19.81
								6.82	14.6
								0	4.12
								7.04	14.71
								10.04	18.82
								30.59	10.67
								19	3.85
								58.85	17.12
								3.39	0
								13.97	4.67
								6.61	11.06
								0	5.54
								20.04	17.87
								4.12	2.97
								26.35	12.33
								68.1	4.12
								26.69	6.88
								13.09	4.42
								13.78	15.89
								13.6	7.65
								3.84	14.62
								11.67	9.22
								17.92	0
								15.04	5.85
								5	12.66
								7.59	0
								12.79	4.93
								14.98	30.28
								9.71	10.46
								6.48	4.99
								19.29	5.83
								4.12	7.83
								0	4.48
								21.51	7.21
								25.93	7.18
								7.23	4.28
								16.5	11.28
								11.93	10.66
								28.61	5.86
								9.99	5.85
								2.72	16.07
								15.73	4.12
								16.76	12.33
								5.76	0
								11.23	8.58
								34.92	15.38
								7.67	19.7
								10.29	7.29
								10.46	4.12
								49.6	13.35
								4.28	12.23
								15.67	6.32
								10.72	10.82
								27.84	4.3
								18.96	3.9
								3.17	8.36
								1.98	14.04
								21.64	9.36
								4.99	4.41
								15.42	10
								23.13	38.15
								5.77	9.1
								20.99	4.12
								20.98	7.35
								23.45	6.21
								43.27	0
								59.23	14.99
								15.37	16.74
								31.41	4.38
								3.85	11.61
								0	5.19
								14.82	3.85
								13.04	3.69
								7.44	3.85
								7.38	13.49
								67.26	56.14
								7.75	5
								13.84	0
								14.47	5.94
								11.58	5.54
								8.25	3.84
								7.23	3.66
								23.65	11.98
								5.94	7.84
								20.77	4.46
								31.29	8.25
								13.92	4.95
								9.65	11.66
								4.4	5.44
								14.66	5.17
								18.2	17.02
								10.07	6.28
								27.21	9.02
								40.84	5.81
								23.29	0.9
								25.1	7.87
								8.69	15.37
								4.13	3.3
								23.17	15.63
								12.36	5.51
								13.64	10.82
								9.61	4.12
								4.84	6.56
								10.82	7.93
								4.82	5.37
								3.96	4.28
								8.34	14.75
								20.04	4.04
								22.3	5.83
								12.34	15.9
								3.15	6.26
								31.93	4.95
								38.47	7.24
								5.83	4.68
								18.79	3.3
								4.28	6.48
								19.89	5.08
								15.25	4.89
								73.38	0
								0	1.4
								45.83	6.56
								13.56	4.38
								13.97	8.19
								6.94	9.04
								19.05	11.49
								11.51	3.5
								29.59	8.64
								22.92	12.96
								22.65	5.54
								14.48	5.32
								5.83	0
								41.25	6.52
								14.88	4.12
								16.51	5.22
								35.84	5.33
								15.42	4.68
								8.53	3.83
								4.28	11.39
								4.28	12.64
								21.63	2.91
								17.73	0
								10.2	5.83
								10.84	3.85
								28.88	5.15
								5.83	4.96
								10.82	15.38
								5.07	9.22
								43.17	8.25
								4.12	6.68
								36.75	16.63
								23.78	0.99
								6.49	16.5
								4.12	10.51
								14.75	3.4
								6.32	4.61
								5.12	5.08
								11.31	9.85
								11.78	4.8
								8.83	6.44
								6.94	5.98
								10.82	19.11
								4.28	12.38
								8.5	11.94
								6.2	11.19
								23.16	15.37
								20.72	12.38
								21.22	15.72
								18.63	5.13
								8.25	14.52
								28.84	5.59
								13.45	3.76
								5.34	9.43
								33.42	13.56
								12.75	3.5
								18.66	2
								14.21	15.16
								12.22	10.3
								12.98	21.64
								8.25	0
								39.12	36.95
								15.48	12.85
								15.9	3.66
								6.48	5.94
								3.84	7.61
								37.77	6.07
								0	3.65
								8.25	16.67
								9.62	6.55
								5.95	3.75
								22.19	0
								10.92	6.95
								10.82	11.23
								11.48	3.75
								12.96	30.28
								19.43	0
								11.39	3.04
								11.01	12.95
								16.44	28.75
								4.28	31.9
								10	3.69
								15.37	8.93
								12.48	6.28
								4.12	10.63
								5.83	9.93
								7.81	21
								13.28	2.6
								0	3.82
								15.8	2.11
								11.91	2.23
								10.82	5.83
								10.82	4.9
								6.11	4.27
								35.68	10.35
								8.48	7.27
								9.6	3.27
								25.34	3.85
								3.57	19.8
								16.37	10
								38.42	13.03
								5.26	4
								8.37	3.85
								17.32	5.7
								3.2	3.84
								15.93	39.13
								2.39	18.5
								12.52	15.72
								19.77	0
								21.38	5.78
								18.3	17.35
								6.79	4.61
								16.5	6.16
								16.16	5.25
								43	4.61
								15.77	11.59
								14.99	5.76
								4.73	15.37
								15.5	56.61
								11.31	43.49
								35.63	14.87
								5.47	10.72
								27.92	14.53
								10.82	24.8
								12.88	9.44
								8.25	16.04
								9.77	19.1
								29.75	7.37
								3.86	3.85
								4.12	18.45
								6.51	5.34
								6.32	10.97
								12.96	8.25
								4.19	12.97
								21.79	1.97
								13.37	8.43
								7.92	11.15
								8.64	0
								34.24	17.6
								3.85	6.32
								19.71	14.85
								7.65	22.69
								12.96	13.85
								7.73	5
								1.39	4.69
								11.82	4.43
								8.25	7.3
								3.24	8.93
								1.16	8.33
								9.22	17.94
								0	8.35
								19.02	7.94
								12.31	2.45
								2.16	13.26
								5.83	19.94
								19.55	5.27
								14.87	3.96
								6.31	1.95
								7.68	8.86
								12.59	24.75
								3.9	11.95
								52.44	0
								2.77	16.5
								5.3	2.2
								7.23	2.3
								7.68	6.93
								57.97	3.39
								4.82	9.09
								7.82	6.48
								20.41	14.06
								20.75	6.48
								12.96	3.42
								8.48	7.82
								7.68	5.4
								8.69	11.64
								14.99	22.83
								5.94	4.56
								16.63	6
								25.25	2.56
								6.93	6.54
								14.96	14.36
								18.11	20.63
								6.32	4.12
								13.19	10.21
								4.62	3.34
								8.37	2.67
								5.53	5.69
								16.08	6.16
								3.76	5.02
								0	6.56
								9.61	12.07
								9.27	5.55
								25.93	5.44
								11.51	2.55
								4.12	7.65
								9.74	22.4
								5.01	0
								45.84	10.82
								4	7.29
								56.29	4.86
								13.19	8.69
								36.44	19.62
								13.68	4.21
								30.81	3.77
								12.96	11.75
								8.25	6.32
								8.74	11.48
								5	6.06
								16.01	8.44
								14.87	9.22
								8.25	9.22
								17.57	22.47
								15.73	4.2
								12.17	4.81
								10.72	8.25
								2.39	9.9
								3.84	11.11
								17.3	3.82
								5.51	13.42
								11.17	21.14
								8.25	8.49
								16.69	8.85
								16.44	0
								9.86	17.45
								18.45	14.64
								22.06	9.15
								22.35	21.55
								13.23	2.72
								20.1	29.89
								3.69	9.81
								13.78	24.24
								21.62	18.63
								12.92	5.66
								12.19	2.97
								11.75	6.44
								11.08	8.01
								23.29	21.9
								0	0
								37.89	8.25
								18.45	5.69
								11.87	9.72
								70.63	29.5
								15.78	8.25
								5.93	9.58
								42.84	11.99
								7.49	4.15
								8.37	5
								14.29	42.13
								28.13	5.95
								10.77	13.09
								25.56	4.73
								16.55	19.23
								5.17	15.16
								13.47	13.3
								8.56	6.06
								9.29	2.15
								37.33	2.78
								1.89	45.84
								12.36	31.11
								4.99	4.1
								44.6	5.44
								13.23	13.88
								18.03	7.91
								66.89	2.25
								5.32	10.1
								19.64	4.3
								5.77	4.76
								20.98	3.27
								6.61	8.94
								0	4.12
								4.12	6.57
								5.44	13.4
								11.7	8.3
								9.22	14.53
								10.77	4.12
								14.85	5.41
								12.96	8.65
								7.6	10.34
								19.29	4.85
								4.14	7.28
								6	0
								0	6.56
								25.07	0
								13.82	2.28
								13.35	13.43
								22.88	4.12
								14.63	5.25
								17.18	14.32
								4.28	8.91
								5.22	5.05
								13.36	5.44
								9.29	6.04
								7.28	18.41
								0	6.31
								0	6.71
								24.92	3.84
								15.37	5.83
								8.25	15.37
								5.51	8.25
								5.25	10.64
								16.76	6.32
								3.85	5.38
								15.37	2.72
								5.01	1.85
								10.81	5.03
								5.94	0
								3.89	13.01
								28.99	21.21
								10.42	11.34
								12.1	12.14
								7.74	6.26
								31.05	6.61
								49.81	3.38
								31.74	14.06
								7.24	4.91
								2.9	4.01
								4.69	21.12
								16.62	25.93
								0	4
								12.88	8.25
								4.51	5.06
								13.82	10.04
								1.98	8.05
								8.25	4.12
								7.7	4.12
								3.82	5.44
								7.68	6.55
								40.09	13.96
								12.29	5.83
								15	11.46
								4.46	4.96
								6.48	0
								4.43	2.78
								35.83	3.84
								14.19	24.92
								15.37	15.45
								6.31	3.79
								31.13	7.34
								4.12	8.25
								5	9.5
								6.17	1.79
								14.1	7.03
								13.35	4.42
								17.84	5.07
								0	3.24
								31.85	4.52
								4.12	5
								33.72	4.99
								19.88	4.12
								46.06	10.19
								41.67	12.79
								24.3	5.44
								4.69	2.72
								10.82	7.34
								17.58	6.03
								6.26	0
								14.35	11.35
								25.29	10.99
								41.24	8.12
								10.48	14.38
								10.73	5.83
								12.13	9.22
								8.35	5
								10.72	13.31
								5.24	13.03
								4.17	5.67
								19.97	4.28
								10	4.62
								4.64	10.21
								15.14	4.94
								24.93	11.75
								7.44	8.33
								47.42	8.71
								10.35	3.74
								13.46	4.28
								0	10
								8.25	0
								13.58	24.85
								3.84	8.25
								12.18	17.24
								3.33	12.46
								10.49	20.23
								8.05	15.69
								17.42	2.9
								11.58	3.95
								5.96	3.85
								24.52	19.79
								4.12	15.98
								9.22	12.96
								5.83	0
								17.31	15.42
								6.69	28.59
								6.32	10
								59.87	9.65
								6.61	7.32
								6.36	3.81
								16.55	9.22
								3.85	5.86
								20.25	10
								17.49	10.06
								5.25	10.63
								15.91	8.25
								9.09	12.14
								10.72	0
								25.31	9.22
								3.85	9.22
								5.75	0
								5.83	9.98
								8.65	5.26
								11.58	4.78
								13.97	18.8
								20.31	2.59
								301.48	11.87
								35.14	16.48
								19.2	8.25
								4.12	8.76
								0	9.86
								11.2	6.48
								5.08	5.79
								16.5	18.2
								3.5	3.23
								7.42	5.28
								14.52	14.35
								4.73	0
								6.32	21.79
								21.58	7.47
								5.41	12.91
								18.09	12.15
								6.99	2.59
								38.86	5.91
								5.44	10.72
								23.15	10.66
								12.96	10.88
								17.75	4.06
								31.44	10.82
								6.44	9.65
								5.69	9.29
								10.38	4.12
								17.05	7.75
								3.69	4.21
								5.01	10.19
								3.84	15.95
								11.88	21.85
								8.25	13.26
								4.12	49.49
								17.5	16.44
								15	16.29
								20.34	7.82
								20.62	7.68
								4.28	15.24
								8.96	3.85
								25.74	5.86
								35.54	14.29
								7.68	13.71
								5.98	5.36
								11.58	10.82
								27.7	11.28
								46.12	4.99
								4.12	9.65
								22.77	5
								2.67	2.9
								3.82	14.87
								24.75	17.61
								20.15	5.25
								14.11	21.53
								10.82	18.46
								52.1	10.56
								25.34	19.3
								29.07	7.49
								20.37	6
								13.83	16.18
								8.94	17.06
								0	3.39
								8.5	4.31
								7.19	4.12
								20.12	5.42
								14.02	30.4
								20.59	4.64
								0	4.41
								8.25	4.12
								2.59	3.79
								4.99	5.11
								9.29	5.44
								11.08	1.81
								8.25	5.08
								18.31	23.28
								13.18	5.16
								19.34	5.01
								3.66	5.11
								27.2	22.44
								16.35	4.96
								4.46	7.01
								10	13.97
								15.78	9.29
								9.22	5
								5.22	5.83
								5.44	8.25
								5	0
								9.22	3.85
								7.27	11.67
								5.83	13.04
								9.92	4.12
								11.15	4.25
								5.25	4.99
								18.1	9.65
								13.59	1.4
								6.48	2.67
								12.38	10.33
								18.45	13.77
								6.86	10.82
								21	22.17
								2.59	13.9
								18.01	13.69
								20.46	13.04
								5.54	16.43
								15.58	21.03
								17.97	4.77
								8.54	10
								3.69	18.41
								5.94	13.82
								7.68	6.05
								9.85	5.83
								20.83	4.82
								7.04	6.48
								7.25	3.71
								2.06	10.78
								6.48	5.3
								2.5	10.81
								21.07	4.44
								5.7	18.84
								25.37	7.31
								12.96	8.04
								8.96	12.96
								7.96	4.64
								24.12	4.95
								0	10.82
								3.87	11.4
								11.6	4.53
								31.95	16.93
								5.44	4.28
								15.66	26.81
								6.21	5.1
								35.84	5.05
								19.77	13.88
								43.02	12.06
								3.84	12.12
								0	4.5
								15.09	19.16
								14.76	5.83
								26.07	24.82
								5.86	1.52
								20.56	12.31
								4.38	19.29
								4.75	7.63
								25.5	4.82
								4.47	13.12
								14.32	11.75
								24.41	4.98
								22.97	1.17
								5.05	3.81
								12.96	18.2
								3.09	13.46
								6.02	17.65
								9.24	9.41
								3.85	2.15
								9.22	10.49
								6.48	4.51
								6.16	3.09
								9.11	20.3
								17.82	5.44
								7.15	5.83
								10.46	11.14
								7.68	4.28
								9.62	3.74
								4.28	20.18
								7.48	9.08
								22.32	9.6
								5.38	10.71
								0	2.14
								8.25	15.37
								24.12	20.31
								18.4	5.25
								35.42	5.83
								5.93	3.31
								6.48	6.32
								9.11	5.94
								5.7	6.56
								4.12	4.84
								10.82	13.93
								32.45	8.25
								47.7	19.29
								29.75	54.51
								12.96	34.75
								8.36	7.02
								14.98	14.09
								5	6.61
								22.06	15.69
								8.77	8.54
								7.92	13.24
								2.8	3.5
								5.83	3.85
								6.32	13.52
								11.58	8.25
								11.67	6.44
								5.85	19.6
								5.34	10.47
								8.37	5.28
								5.54	3.91
								6.48	20.9
								30.81	0
								5.38	5.44
								22.96	12.11
								39.01	7.85
								18.94	12.96
								12.96	16.5
								6.24	9.74
								12.12	8.25
								17.44	22.93
								39.25	7.38
								7.29	13.35
								2.67	60.05
								7.28	12.27
								19.29	21.24
								37.32	11.67
								3.7	11.58
								4.12	0
								12.86	13.97
								4.99	11.22
								5.83	0
								25.29	7.82
								49.62	7.32
								16.5	6.48
								9.32	5.53
								24.12	8.19
								44.42	6.51
								0	19.29
								45.18	8.25
								7.47	12.96
								3.85	43.89
								10.78	5.32
								9.27	8.25
								4.59	8.19
								10.43	8.6
								16.81	13.04
								28.86	11.91
								8.88	17.01
								15.91	15.81
								7.68	7.72
								3.84	18.72
								6.99	5.41
								15.32	3.69
								4.02	5.55
								11.58	29.19
								12.69	11.24
								5	4.69
								25.02	2.96
								2.45	22.62
								45	7.22
								28.95	11.58
								11.67	5.44
								0	4.65
								27.82	4.5
								4.83	8.93
								5.83	4.91
								82.77	5
								14.06	17.18
								9.65	7.68
								5.54	7.55
								6.21	17.4
								22.86	8.25
								11.04	6.47
								4.05	27.61
								5.35	6.02
								9.68	15.53
								9.53	5.83
								6.27	4.04
								4.73	4.73
								0	10.75
								12.37	5.59
								12.62	3.9
								5	9.31
								11.75	9.22
								15.93	6.48
								24.71	11.4
								4.83	0
								33.8	5.92
								8.69	6.03
								20.39	4.68
								7.84	14.13
								10.65	9.62
								5.01	9.8
								19.57	0
								9.28	9.64
								32.93	4.63
								14.83	5.77
								6.1	5.83
								14.17	6.6
								10.82	6.15
								16.64	10.72
								12.63	7.94
								6.98	14.16
								49.67	48.91
								8.75	3.85
								5.02	5.54
								5	10.82
								12.28	7.13
								29.42	39.45
								0	9.85
								11.68	3.45
								21.42	14.73
								6.16	6.19
								10	18.82
								46.92	5.7
								4.28	12.7
								46.57	11.26
								20.21	6.15
								8.25	6.88
								8.25	3.98
								4.54	5.98
								14.45	6.1
								18.45	4.16
								38.32	2.66
								15.14	12.73
								0	3.69
								16.83	10.08
								0	4.62
								7.04	10.71
								10.82	6.32
								5.08	17.01
								19.4	60.18
								19.29	25.88
								10.19	4.83
								1.7	0
								14.5	5.94
								5.75	5
								3.98	11.64
								15.37	12.14
								8.25	3.04
								6.16	1.24
								1.4	4.6
								4.07	17.42
								5.94	5.82
								15.25	9.14
								7.53	9.54
								4.12	21.87
								19.46	10.15
								8.25	3.01
								5	11.15
								10	7.39
								14.12	15.75
								6.15	7.68
								59.19	6.48
								27.11	29.88
								10.71	7.25
								21.46	8.25
								0	6.21
								4.15	13.98
								5.44	4.12
								35.48	9.41
								4.93	12.03
								20.01	4.28
								29.09	6.32
								31.54	3.07
								27.48	5.07
								14.68	6.11
								18.16	15.12
								20.71	0
								0	5.33
								2.39	5.33
								19.45	20.98
								15.87	5.74
								8.91	5.14
								6.28	4.5
								3.79	5.41
								12.96	9.22
								22.02	5.07
								9.72	3.85
								25.03	5.08
								4.12	15.34
								0	5.65
								5.44	28.71
								12.63	10
								12.43	6.48
								21.55	5.15
								6.43	5
								19.25	20.25
								8.28	14.69
								13.6	7.27
								52.71	16.75
								74.72	12.88
								14.82	8.99
								3.79	9.56
								8.87	7.44
								7.21	8.24
								4.27	19.48
								38.13	6.49
								14.99	20.56
								19.23	0
								19.73	8.25
								19	2.6
								12.96	5.25
								6.83	4.75
								18.4	8.05
								20.97	8.04
								6.61	10.79
								22.08	6.05
								4.12	5
								13.05	0
								6.95	9.65
								14.19	2.5
								13.51	4.12
								5.44	17.84
								3.81	6.3
								5	8.25
								23.41	8.25
								11.23	7.23
								3.97	4.07
								5.89	8.15
								17.44	7.69
								6.55	11.62
								5.02	5.44
								15.14	7.1
								13.52	6.48
								5.22	5.44
								4.12	5.44
								16.86	15.86
								7.62	21.63
								4.83	15.41
								5.32	0
								23.7	38.18
								12.68	2.9
								11.67	8.3
								4.12	19.55
								18.51	3.64
								6.48	6.96
								12.18	3.11
								37.32	13.83
								10.55	15.37
								13.37	5.48
								10.13	5.34
								3.69	6.62
								15.37	5.9
								0	12.36
								48.22	5
								14.5	8.25
								19.28	5.67
								10.66	5.63
								0	10.04
								16.5	16.17
								4.54	12.96
								11.87	9.63
								3.84	3.96
								16.9	11.06
								5.08	1.25
								16.24	6.48
								17.29	5.83
								15.37	6.82
								11.77	8.25
								24.02	13.32
								42.15	7.9
								6.98	7.27
								10.72	5.5
								3.98	0
								7.23	4.82
								6.48	13.71
								13.55	3.95
								55.06	10.98
								14.64	6.48
								6.48	6.43
								43.75	4.75
								49.77	7.73
								6.16	3.47
								10.72	12.17
								5.44	15.52
								16.43	16.5
								41.97	10.17
								5	13.6
								5.53	6.39
								20.34	16.39
								6.48	6.16
								20.06	41.47
								12.96	10.06
								15.46	16.24
								6.35	6.33
								5.62	8.17
								17.56	9.05
								8.59	8.25
								4.07	8.04
								26.4	2.98
								9.65	10.72
								3.69	4.54
								18.97	5
								4.46	9.22
								0	5.8
								16.44	4.6
								19.15	13.29
								28.5	21.9
								3.75	21.54
								5.83	2.06
								16.2	8.45
								24.29	3.52
								10	6.64
								17.9	29.9
								14.61	19.62
								14.47	12.96
								20.65	5.67
								5.83	7.87
								5.09	3.65
								5.18	4.79
								3.85	3.89
								3.75	5.13
								15.76	2.27
								12.07	6.42
								5.25	2.72
								19.11	12.93
								12.18	11.98
								6.74	15.5
								10	23.96
								5.25	6.8
								5.98	10.06
								7.94	9.22
								11.56	2.63
								86.15	13.17
								11.22	12.41
								7.36	0
								9.62	30.73
								4.28	20.98
								19.32	2.72
								17.46	3.23
								8.25	0
								11.18	13.58
								10.66	3.5
								10.82	4.39
								20.79	2.88
								0	10.82
								3.94	11.38
								4.27	18.61
								12.77	11.78
								7.66	5.32
								5.26	5.73
								11.86	11.31
								10.47	6.24
								10.14	6.84
								4.12	6.61
								4.92	0
								1	0
								8.1	4.46
								8.85	7.75
								10.87	3.3
								12.73	3.84
								7.86	16.09
								5.33	12.72
								22.92	4.66
								16.3	5.21
								4.28	5.25
								11.31	11.51
								2.41	0
								5.83	9.1
								15.37	5.34
								9.29	11.67
								21.13	6.31
								44.36	11.39
								13.17	4.04
								3.7	6.25
								21.22	0
								35.64	5.43
								12.69	7.66
								4.12	7.02
								110.92	6.95
								12.96	11.67
								9.22	21.44
								19.91	5.73
								61.13	6.18
								7.68	0
								17.99	3.81
								6.65	9.66
								35.08	7.45
								13.97	6.61
								39.89	15.47
								7.56	4.7
								11.67	3.62
								12.93	5.01
								27.19	9.84
								31.33	6.53
								16.86	4.13
								14.73	4.14
								13.05	5
								13.03	5.37
								12.8	4.38
								10.14	5.83
								17.08	6.11
								37.34	11.57
								5.91	4.81
								15.65	14.2
								10	11.28
								2.63	4.69
								12.69	7.29
								8.25	9.28
								4.33	13.97
								22.3	14.33
								15.69	10.99
								6.96	10.46
								11.57	5.38
								6.48	10.17
								5	3.54
								4.19	25.25
								15.09	6.64
								11.54	9.47
								13.16	5.08
								3.39	3.06
								25.02	8.43
								45.9	0
								5.83	5.51
								2.32	17.9
								5.83	24.66
								7.03	3.84
								5.3	4.33
								12.96	6.32
								30	8.12
								12.05	5.69
								4.43	15.28
								5.46	13.22
								10.32	6.57
								10.85	7.21
								0	2.96
								5.22	5.08
								16.64	15.91
								10	9.29
								10.72	8.25
								4.84	3.7
								10.49	7.89
								23.15	5.02
								20.83	0
								4.12	1.5
								11.06	1.98
								11.75	3.93
								23.83	16.33
								5.83	3.7
								2.15	2.59
								7.68	5.21
								11.34	8.21
								5.94	3.84
								3.09	10.81
								3.61	5.88
								10.7	5.82
								6.61	6.98
								30.37	4.87
								19.41	12.23
								4.18	16.1
								11.12	5.24
								6.61	18.79
								7.59	23.88
								4.28	9.22
								1.4	11.58
								8.25	16.01
								3.84	9.65
								8.48	9.63
								21.63	14.92
								7.68	14.32
								33.55	8.66
								30	10.66
								13.6	7.24
								4.62	9.45
								29.03	5.78
								15.66	1.91
								5.94	4.58
								12.29	2.59
								11.93	6.48
								8.25	18.08
								5.83	7.02
								9.22	5.56
								9.09	3.29
								8.17	14.96
								17.9	4.12
								12.79	8.28
								12.5	11.82
								5	17.45
								14.49	0.85
								8.55	3.85
								13.6	18.81
								5.79	1.88
								10.4	10
								14.87	6.22
								5.98	10.11
								17.34	7.68
								4.45	5.64
								3.32	5.34
								3.77	3.11
								5	12.42
								27.21	6.61
								15.72	2.8
								42.76	4.28
								27.75	10.2
								6.35	0
								4.12	18.54
								6.32	5.94
								6.21	6.41
								16.72	5
								5.47	11.32
								3.34	9.22
								10.1	5.63
								7.95	7.68
								0	6.61
								9.65	15.15
								20.62	15.48
								8.85	22.22
								1.69	4.12
								4.87	14.2
								0	23.22
								3.69	12.96
								2.99	49.54
								6.44	14.87
								10.37	25.4
								4.44	10.38
								10.72	0
								16.08	4.12
								5.85	4.12
								4.28	6.32
								19.34	6.91
								21.84	8.25
								5.61	5.45
								6.58	0
								6.98	5.25
								8.75	7.14
								13.09	29.28
								0	12.96
								12.84	39.65
								9.29	6.1
								5.95	8.62
								22.52	4.96
								14.1	8.25
								34.24	9.21
								12.84	6.38
								8.38	5.08
								4.12	10.69
								47.05	19.2
								20.72	5.28
								0	3.52
								0	14.85
								9.87	11.1
								3.69	3.39
								5.94	1.38
								5.83	5.65
								11.48	5.41
								14.17	3.01
								23.63	6.65
								6.48	13.6
								15.62	9.97
								40.31	11.67
								10.28	6.91
								5.98	4.91
								26.41	13.6
								17.15	14.58
								14.44	0
								24.59	8.2
								5.46	3.48
								28.65	5.06
								13.6	6.24
								5.47	2.91
								23.44	24.34
								13.58	13.68
								6.61	21.02
								15.49	25.67
								6.16	3.15
								2.79	19.77
								4.04	3.23
								13.43	8.25
								2.99	6.48
								0	13.04
								17.92	3.84
								9.22	11.21
								7.68	0
								13.28	12.72
								8.55	1.69
								9.22	16.03
								33.67	6.21
								14.87	10
								10.82	5.94
								13.3	9.22
								10.85	3.84
								2.03	16.3
								12.18	12.94
								8.65	19.77
								13.97	4.56
								3.84	5.67
								17.06	16.81
								10.84	0
								9.9	0
								28.73	7.52
								17.29	7.68
								13.98	4.33
								11.95	4.85
								5.58	11.14
								49.69	4.63
								81.39	18.98
								19.69	6.87
								8.65	6.76
								11.05	3.18
								8.62	5.08
								39.68	20.24
								5.23	5.38
								23.46	0.78
								5.76	17.7
								6.16	8.25
								5.34	19
								15.74	3.85
								4.45	4.87
								1.39	4.56
								7.18	8.48
								13.13	3.49
								10.72	15.37
								0	3.84
								16.76	10.88
								3.85	14.77
								51	4.33
								19.25	3.95
								24.09	20.26
								10.09	49.85
								19.29	9.22
								4.12	5.67
								7.68	15.37
								2.99	2.15
								8.05	6.38
								20.56	18.5
								22.44	3.95
								19.23	7.02
								12.63	5.44
								4.67	4.68
								4.48	3.85
								0	10.81
								12.66	9.3
								5.83	4.82
								16.09	11.88
								5.98	5.83
								8.37	11.25
								5.58	9.97
								5.94	5.94
								11.12	3.88
								5.44	7.56
								6.48	2.05
								11.83	11.86
								0	13.6
								11.58	10
								20.98	9.56
								20.62	4.88
								17.59	8.25
								20.83	7.95
								15.84	0
								39.68	17.4
								31.23	10.68
								23.18	11.2
								2.72	9.37
								13.42	6.52
								18.53	5.08
								6.44	42.81
								1.04	3.04
								4.12	5.44
								3.5	6.98
								7.75	5.27
								6.24	9.36
								5.83	12.18
								17.72	5.33
								5.54	7.82
								4.12	4.12
								10.07	3.8
								71.15	14.28
								3.85	9.03
								11.89	3.85
								13.05	3.49
								7.73	16.95
								24.61	11.75
								32.35	16.7
								8.25	3.52
								12.29	7.75
								14.28	10
								3.68	1.95
								7.95	4.44
								8.25	11.66
								6.28	4.12
								9.65	12.96
								10.77	15.37
								5.09	12.25
								15.31	16.5
								24.64	14.66
								11.01	8.09
								6.61	3.5
								9.94	5.88
								22.57	21.18
								9.11	3.85
								20.98	5.84
								18.45	3.75
								4.15	5.67
								10.06	7.37
								13.57	9.33
								13.81	10
								21.53	3.34
								6.45	7.47
								0	7.85
								2.16	4.88
								14.24	4.28
								16.35	18.48
[truncated: 147,852 more rows]

## Sheet: Fig. 7
Fig. 7a																							Fig. 7d							Fig. 7f				Fig. 7g
	IL-1a	IL-1b	IL-2	IL-3	IL-4	IL-5	IL-6	IL-9	IL-10	IL-12 (p40)	IL-12 (p70)	IL-13	IL-17	Eotaxin	G-CSF	GM-CSF	IFN-g	CCL3	CCL4	RANTES	TNF-a			Metastatic colony number			Total metastatic volume
-	2.08088	1.57325	1.64741	1.68138	3.64043	4.47988	2.72519	2.13196	1.88363	3.82685	1.63009	1.8308	1.59196	3.65097	4.34032	2.60226	1.61247	2.9797	3.83413	1.79902	1.69993			Controal	Clodronate		Controal	Clodronate			Tb-	TB+			Tb-	TB+
TGF-b	1.22059	1.28289	1.30279	1.29367	1.26527	1.53276	2.14234	1.28614	1.18544	1.26967	1.23553	1.42135	1.2059	2.14277	1.72737	1.30727	1.20548	1.30339	1.51505	1.13952	1.24349			6518	7364		789318090	450884115			67.19	130.33			10.49	108.25
																								12516	2163		2212154443	175868055			162.48	154.09			187.92	81.69
																								12156	11135		2924828713	9.13085e+08			198.75	141			210.17	72.07
																								12688	6393		1920170402	4.07228e+08			141.33	80.2			165.42	23.88
																															131.27	114.91			140.3	62.76
																															149.12	44.03			154.01	14.75
																															102.38	114.92			123.83	38.47
																															47.55	101.22			63.66	65.83
																															20.21	142.89			30.1	20.42
																															156.14	98.05			86.29	38.81
																															177.95	79.19			160.2	56.11
																															105.17	9.29			71.55	81.01
																															136.37	94.7			74.25	91.59
																															129.55	56.59			115.61	45.02
																															167.25	127.94			154.63	66.64
																															26.61	34.48			62.58	22.34
																															231.51	81.05			162.24	76.06
																															187.46	97.15			107.51	97.23
																															16.36	47.55			9.46	46.1
																															186.9	96.83			123.75	9.22
																															120.4	66.05			145.32	57.42
																															48.12	191.32			21.35	130.91
																															105.98	204.84			89.5	120.91
																															47.5	60.35			6.57	11.17
																															56.66	87.51			24.4	52.18
																															29.02	50.03			11.58	39.45
																															188.43	6.94			200.98	9.07
																															243.62	66.77			184.31	40.41
																															230.66	144.37			203.2	125.94
																															201.64	60.94			206.62	7.32
																															140.64	141.24			56.44	97.02
																															230.66	127.62			261.86	116.47
																															133.03	110.32			105.65	22.97
																															208.71	128.93			121.23	102.57
																															202.68	156.53			66.55	96.39
																															235.6	136.51			261.64	34.88
																															221.11	158.48			244.01	80.08
																															246.24	139.94			32.73	54.29
																															254.21	44.72			72.32	39.6
																															199.25	131.09			225.33	38.75
																															382.95	96.27			43.2	38.47
																															349.91	74			97.8	69.25
																															219.83	144.19			90.17	40.95
																															347.41	83.74			185.9	16.5
																															338.05	51.68			136.48	47.57
																															7.76	70.97			11.97	59.91
																															181.69	101.18			174.34	71.25
																															318.43	155.83			178.89	63.47
																															107.27	105.98			105.28	37.63
																															134.87	37.2			123.82	30.97
																															260.74	146.53			202.73	105.33
																															161.58	115.79			144.87	14.42
																															151.34	41.85			54.73	11.38
																															261.97	90.6			44.26	79.06
																															315.65	14.84			113.74	8.13
																															368.8	87.06			31.82	16.75
																															392.45	23.3			135.48	12.63
																															348.45	102.48			130.05	62.55
																															238.87	123.4			138.04	45.47
																															206.79	145.01			140.79	58.18
																															111.3	128.86			108.11	65.95
																															136.55	151.06			135.43	30.28
																															109.14	97.01			110.43	70.44
																															308.07	106.25			152.86	32.82
																															86.98	69.28			84.81	38.78
																															3.02	50.38			18.33	48.46
																															115.75	89.14			119.57	68.9
																															50.07	129.13			50.07	27.94
																															123.83	62.29			100.63	33
																															171.12	109.31			142.06	41.61
																															220.28	51.06			213.75	45.58
																															228.24	99.85			204.55	25.39
																															208.79	54.02			166.38	28.91
																															213.67	19.23			178.48	11.17
																															172.34	67.12			103.74	47.97
																															182.15	68.59			102.83	24.34
																															197.18	128.27			15.69	120.37
																															214.04	70.97			187.52	13.46
																															84.38	20.28			96.05	17.92
																															206.39	80.82			1.65	29.82
																															191.73	39.79			161.98	15.37
																															224.22	51.13			243.15	41.92
																															227.67	68.15			56.74	15.79
																															120.6	93.21			43.97	16.99
																															36.26	123.17			35.31	31.38
																															93.98	94.94			80.73	56.17
																															177.93	102.06			37.01	53.55
																															107.01	62.97			27.56	18.13
																															221.45	103.82			203.95	39.44
																															227.35	121.32			36.9	45.75
																															117.91	94.49			90.57	63.14
																															158.71	139.19			126.86	65.07
																															141.49	82.97			118.28	82.97
																															138.54	111.67			13.92	71.45
																															135.69	120.99			101.47	87.83
																															124.22	94			105.08	62.92
																															171.8	115			63.04	125.27
																															149.16	143.44			154.5	69.23
																															216.94	171.61			76.41	60.23
																															111.06	50.01			111.39	26.73
																															163.39	78.65			155.41	46.24
																															81.45	100.89			33.27	27.53
																															150.07	111.64			81.25	74.12
																															165.46	51.01			148.29	5.25
																															204.78	29.04			132.84	10.94
																															225.29	71.15			186.63	27.29
																															4.91	46.54			16.98	52.83
																															31.64	139.38			29.87	78.89
																															73.88	31.54			65.39	24.53
																															39.21	117.68			31.01	50.67
																															287.54	96.91			199.04	24.92
																															6.92	87.28			5.37	20.2
																															243.91	49.05			107.7	47.91
																															127.34	81.5			115.12	25.33
																															157.97	117.32			69.76	44.15
																															215.66	73.47			226.35	57.33
																															283.08	154.73			171.06	72.62
																															135.78	154.15			96.17	83.19
																															261.46	68.06			102.22	27.8
																															123.67	111.23			120.63	49.53
																															74.86	152.32			65.47	101.59
																															213.31	105.01			186.27	61.42
																															248.31	111.35			235.92	33.75
																															126.26	78.6			112.86	33.67
																															164.34	81.13			91.37	41.62
																															101.76	75.76			87.58	57.82
																															230.76	129.78			122.79	106.26
																															80.62	57.36			55.77	69.75
																															211.82	132.91			121.98	20.34
																															24.82	87.06			24.53	26.06
																															24.37	23.15			10.46	47.04
																															64.99	5.93			6.99	4.6
																															304.88	104.68			122.07	15.37
																															311.82	104.92			173.02	42.44
																															294.16	98.79			186.97	95.7
																															361.07	5.13			6.48	5.13
																															315.84	115.36			94.46	21.66
																															126.24	156.75			131.78	143.2
																															282.06	64.66			148.58	35.92
																															64.74	98.15			53.3	70.31
																															138.22	59.66			124.67	40.08
																															347.07	61.33			199.66	58.11
																															153.85	80.67			155.98	38.04
																															146.18	57.98			118.62	21.47
																															48.88	111.23			24.16	16.25
																															134.84	104.36			113.28	21.63
																															200.09	115.4			160.59	63.06
																															175.75	58.72			131.46	38.9
																															158.24	20.46			160.35	9.06
																															209.27	32.27			145.78	13.68
																															117.39	63.09			113.93	22.27
																															230.06	98.44			67.08	44.11
																															182.84	79.41			165.46	36.08
																															42.12	44.72			154.09	22.9
																															28.73	142.74			105.41	62.33
																															168.36	133.8			229.79	75.37
																															10.91	105.06			118.48	67.44
																															216.09	65.37			91.49	68.43
																															98.42	85.04			78.3	28.73
																															182.67	53.73			21.22	63.42
																															37.2	81.15			28.91	4.12
																															13.32	120.24			4.3	23.54
																															8.46	123.7			16.36	48.94
																															79.8	113.85			13.57	47.36
																															145.96	48.38			78.65	30.26
																															183.51	120.63			159.18	60.36
																															130.89	20.86			138.35	6.88
																															56.6	117.06			64.67	55.59
																															159.06	120.84			148.21	117.4
																															184.36	108.65			182.06	98.35
																															332.29	57.38			149.1	31.2
																															316.2	24.51			103.85	25
																															331.08	42.75			114.41	20.34
																															143.3	61.27			104.41	65.83
																															192.68	113.01			114.98	46.42
																															213.83	14.39			75.15	14.39
																															185.67	101.09			129.9	79.07
																															224.72	65.08			183.36	0
																															149.33	46.58			62.87	58.05
																															138.28	92.18			90.2	77.64
																															257.81	134.42			228.37	29.96
																															164.13	127.02			182.03	22.1
																															51.04	125.54			25.44	14.26
																															92.57	141.49			100.13	56.39
																															117.36	127.95			113.69	29.11
																															119.4	100.07			81.67	40.52
																															136.89	27.61			118.23	4.21
																															159.11	105.05			140.3	26.25
																															256.1	30.73			128.16	15.37
																															47.41	74.93			23.68	19.94
																															184.48	193.25			219.09	147.05
																															322.16	71.49			148.56	55.47
																															138.61	134.55			109.36	82.52
																															97.74	89.4			17	33.65
																															141.45	49.31			23.88	16.44
																															259.52	65.6			31.29	32.19
																															220.89	59.78			60.98	53.13
																															178.94	95.84			122.26	73.17
																															146.01	43.82			148.44	38.28
																															15.69	97.87			6.48	42.44
																															190.01	31.98			180.21	22.2
																															186.75	70.13			168	43.41
																															187.18	51.11			77.22	17.5
																															81.89	19.73			72.83	17.92
																															102.43	44.53			69.09	31.35
																															118.69	11.77			115.51	5.06
																															118.9	75.41			117.64	37.73
																															116.67	95.02			56.34	71.03
																															171.25	57.4			119.4	4.2
																															164.11	77.44			124.67	64.3
																															89	74.58			68.89	8.25
																															329.46	77.29			69.31	57.74
																															150.94	35.82			27.74	35.82
																															221.45	66.64			218	33.75
																															250.81	78.57			222.91	15.43
																															211.69	100.36			209.65	29.89
																															268.31	30.91			241.57	12.58
																															99.34	212.1			116.67	194.81
																															103.84	36.22			3.87	23.44
																															16.95	61.47			24.31	41.18
																															130.51	116.33			106.63	94.86
																															320.71	73.53			55.67	64.62
																															183.33	27.21			26.59	10
																															271.9	57.67			138.91	30.98
																															338.16	77.35			61.91	22.16
																															281.68	97.82			41.57	56.02
																															146.81	58.51			125.75	36.06
																															165.73	5.83			121.49	5.83
																															269.07	102.76			56.7	52.64
																															325.56	31.33			100.2	13.13
																															228.51	138.46			78.84	86.76
																															189.16	140.72			105.08	73.27
																															95.21	57.39			100.72	8.09
																															138.23	117.53			115.48	77.84
																															148.63	99.56			130.44	36.39
																															3.47	124.79			5.93	44.78
																															167.21	20.08			72.16	21.34
																															105.53	68.04			98.18	58.94
																															135.26	55.18			75.87	39.76
																															234.12	64.08			147.03	47.55
																															160.5	68.69			136.06	70.16
																															31.74	73.54			190.5	40.36
																															231.82	100.27			214.32	53.55
																															110.43	125.84			103.86	70.86
																															191.73	127.08			159.14	71.61
																															159.59	80.06			162.13	18.46
																															92.82	90.63			82.75	24.34
																															188.03	68.03			94.59	47.83
																															57.7	59.16			25.51	46.72
																															44.68	107.98			28.63	88.76
																															132.63	130.52			113.8	140
																															197.47	44.45			107.47	34.89
																															264.92	95.75			146.89	82.09
																															105.14	65.08			141.97	61.09
																															339.19	46.47			57.45	48.05
																															112.84	16.64			107.37	13.02
																															177.02	98.06			122.69	15.65
																															258.75	46.47			146.42	17.5
																															287.31	142.78			148.66	104.18
																															310.65	106.92			180.94	82.53
																															298.58	95.52			219.3	68.96
																															74.58	139.64			88.75	120.5
																															48.23	17.98			54.21	11.63
																															167.7	17.03			175.68	16.83
																															194.41	148.76			216.46	71.2
																															18.98	66.79			5.79	10.21
																															57.49	90.08			6.48	15.37
																															163.37	108.42			185.49	68.9
																															171.75	72.49			76.82	20.8
																															137.94	35.84			139.39	24.59
																															100.37	184.03			101.78	81.38
																															81.21	95.13			53.44	27.31
																															180.85	138.8			120.31	98.15
																															183.78	39.32			156.79	17.92
																															182.65	40.41			116.1	19.89
																															31.42	62.78			16.44	18.66
																															132.06	90.18			49.69	12.38
																															140.31	4.35			101.02	4.35
																															246.41	30.05			239.83	7.23
																															74.45	122.85			92.77	110.05
																															180.2	45.92			136.71	30.46
																															145.46	75.05			35.84	63.81
																															30.28	8.49			24.92	11.19
																															250.98	93.75			4.12	36.41
																															29.02	125.3			11.58	110.47
																															33.6	59.3			20.06	39.49
																															68.75	86.78			45.62	44.68
																															244.5	42.43			43.38	29.33
																															191.89	160			106.21	150.9
																															272.69	119.78			64.43	75.23
																															208.78	83.29			140.72	70.68
																															194.6	61.47			195.83	27.21
																															74.46	112.13			88.27	65.37
																															129.14	120.86			121.52	115.63
																															273.24	94.96			232.51	65.16
																															154.79	58.19			70.72	24.19
																															159.95	65.6			90.68	60.19
																															206.11	58.47			61.68	21.63
																															203.39	38.36			43.65	21.22
																															119.17	36.37			130.08	29.09
																															159.51	90.75			144.81	39.76
																															166.37	26.56			40.97	17.24
																															35.84	81.31			0	74.68
																															12.5	68.03			23.76	15.55
																															99.85	11.59			98.73	3.23
																															83.71	12.8			66.31	6.22
																															150.04	127.59			97.77	75.56
																															124.34	8.28			103.29	2.71
																															96.99	53.7			10	14.04
																															69.69	80.43			9.04	34.42
																															256.19	64.71			143.3	46.11
																															199.18	119.43			204.88	87.37
																															11.16	80.7			29.14	41.67
																															266.36	138.65			247.43	39.58
																															185.56	106.78			188.98	95.94
																															103.39	72.57			69.51	44.03
																															229.72	40.84			213.47	31.11
																															166.81	27.08			184.87	18.95
																															143.61	81.85			157.41	83.96
																															174.77	91.7			139.19	43.85
																															60.65	0			47.48	8.25
																															80.77	91.59			72.6	29.89
																															306.16	62.31			44.61	75
																															296.88	161.01			186.57	98.56
																															216.12	94.95			48.11	25.11
																															277.89	101.44			101.14	56.64
																															235.36	92.08			175.57	76.52
																															197.31	95.62			131.24	62.89
																															108.67	23.63			54.73	23.63
																															294.34	114.31			105.48	80.36
																															85.9	184.2			11.9	174.24
																															82.9	87.69			86.28	77.92
																															241.83	94.15			18.29	51.91
																															171.08	17.58			25.55	13.06
																															119.07	11.58			41.55	5.83
																															223.54	37.84			5.21	15.72
																															69.63	73.08			57.54	71.91
																															115.54	132.39			33.26	96.3
																															320.66	41.36			27.32	48.97
																															210.29	78.35			91.13	22.3
																															217.02	49.65			194.83	9.32
																															176.18	123.57			125.61	116.26
																															191.52	30			160.66	16.5
																															148.27	78.45			115.94	72.98
																															53.59	41.84			24.23	11.58
																															159.98	7.98			167.48	6.3
																															114.76	47.97			99.17	27.74
																															111.14	48.72			59.75	32.19
																															68.65	132.57			45.65	52.51
																															70.97	90.94			31.82	83.57
																															80.19	102.5			76.27	24.31
																															275.2	30.73			134.16	30.73
																															63.24	65.19			153.63	62.16
																															147.81	41.28			43.43	39.6
																															125.56	25.23			25.34	8.92
																															242.36	13.63			209.69	6.02
																															217.04	102.62			178.06	41.3
																															284.98	12.18			218.19	4.38
																															262.56	110.18			246.2	96.53
																															216.27	104.19			227.64	58.79
																															223.27	60.33			136.82	12.96
																															158.45	11.63			140.24	3.17
																															191.25	104.18			60.98	92.72
																															133.6	65.04			121.95	50.27
																															110.92	108.43			87.78	33.76
																															77.55	121.39			47.96	64.44
																															32.92	109.8			29.07	36.41
																															238.02	61.42			177.12	7.05
																															337.66	60.27			97.7	8.24
																															287.87	94.26			131.58	56.19
																															243.9	74.36			38.93	16.22
																															249.41	115.14			32.05	101.72
																															248.35	187.17			63.16	184.3
																															236.9	126.88			94.75	124.55
																															35.89	96.09			53.52	73.38
																															51	82.29			18.19	54.57
																															158.2	52.18			151.25	16.5
																															174.11	119.77			5	117.23
																															146.97	105.37			119.32	53.55
																															221.57	105.12			20.49	68.92
																															147.22	12.78			133.61	12.78
																															292.51	127.24			116.42	114.61
																															121.43	105.97			107.63	113.18
																															229.92	71.09			174.56	21.68
																															236.98	107.66			70.07	24.28
																															135.63	142.86			104.23	42.99
																															118.86	88.5			46.79	16.49
																															133.88	157.52			6.19	42.46
																															120.15	138.28			3.94	78.66
																															23.42	109.46			20.36	55.45
																															156.98	89.06			141.52	72.89
																															179.78	10.46			110.03	16.39
																															142.42	57.57			72.97	17.39
																															68.03	75.3			53.13	15.77
																															288.44	84.17			137.93	72.67
																															330.09	99.22			137.77	78.2
																															207.81	39.33			104.93	17.05
																															46.28	133.85			203.5	51.71
																															172.71	105.58			191.68	100.37
																															116.69	9.62			113.16	19.51
																															229.87	54.63			180.98	11.88
																															97.64	135.19			86.56	36.58
																															167.09	76.59			161.17	32.26
																															188.77	38.28			200.64	26.42
																															125.34	121.48			173.6	37.69
																															313.01	126.41			254.5	51.55
																															128.79	82.23			163.76	33.42
																															166.02	106.91			181.97	116.91
																															98.92	142.95			117.56	127.36
																															38.42	92.34			32.67	71.91
																															68.28	101.48			57.46	105.72
																															131.7	13.63			49.71	4.13
																															200.67	104.67			159.23	64.75
																															122.96	24.84			48.02	16.57
																															104.44	48.08			105.29	16
																															280.35	160.16			100.48	91.49
																															79.08	95.93			10.37	63.02
																															168.75	38.81			90.44	16.12
																															275.79	115.79			148.16	95.04
																															321.92	52.52			178.83	75.1
																															282.46	38.67			150.3	8.1
																															300.65	56.74			149.21	35.09
																															105.07	129.68			33.22	88.95
																															65.85	91.15			37.35	52.8
																															126.52	61.73			4.28	17.46
																															276.79	128.76			184.56	61.89
																															158.86	185.67			135.37	44.6
																															161.85	63.64			88.38	20
																															25.69	63.5			5.94	15.71
																															10.39	131.86			14.68	95.27
																															316.86	109.95			16.09	53.51
																															331.26	137.12			127.67	121.49
																															178.27	15.37			68.17	80.42
																															196.19	71.13			28.88	36.38
																															171.14	24.02			159.15	3.69
																															70.36	96.82			51.17	46.58
																															117.58	89.35			105.69	77.4
																															75.36	59.19			56.51	36.9
																															91.44	57.65			71.79	45.92
																															121.2	14.64			119.46	9.55
																															98.76	114.91			14.51	102.34
																															207.24	90.49			108.51	77.67
																															231.48	89.67			145.23	58.61
																															117.18	110.47			169.34	51.56
																															220.74	71.2			174.66	14.84
																															106.04	134.24			125.31	68.99
																															202.48	87.06			160.17	39.66
																															129.97	115.57			130.56	23.52
																															43.82	5.85			34.21	5.85
																															130.01	112.87			188.2	55.19
																															169.13	83.78			217.14	85.04
																															64.03	122.09			40.35	43.24
																															129.04	66.14			142.56	57.91
																															103.61	23.53			125.86	9.87
																															167.26	41.75			220.22	13.58
																															150.94	6.94			107.25	6.94
																															147.14	95.77			121.56	23.36
																															160.43	125.5			77.42	112.86
																															136.38	100.1			104.41	100.1
																															276.85	90.6			62.63	24.56
																															118.29	8.25			98.88	10
																															187.95	44.44			126.89	34.38
																															335.04	51.67			78.65	31.82
																															258.06	115.53			100.08	3.5
																															332.59	112.81			131.54	7.82
																															306.98	150.75			77.07	110.99
																															232.65	136.77			79.33	67.63
																															319.23	130.1			193.99	71.06
																															79.65	42.58			64.96	22.51
																															86.61	157.64			17.09	21.84
																															74.36	84.16			79.44	65.37
																															201.61	159.76			110.56	12.96
																															208.72	101.12			39.58	65.09
																															330.1	58.36			88.87	48.62
																															207.88	60.45			25.41	38.19
																															162.01	95.1			122.09	47.3
																															161.81	131.2			111.89	31.67
																															237.1	69.11			121.51	58.99
																															337.47	55.3			157.91	28.39
																															95.24	70.63			91.23	60.23
																															262.28	88.34			234.09	62.89
																															250.71	91.19			194.83	12.69
																															194.26	114.51			140.49	81.3
																															146.71	85			120.45	49.84
																															177.8	7.37			58.03	4.5
																															132.05	102.23			67.03	44.24
																															143.81	76.77			132.64	62.49
																															168.08	25.09			119.94	17.01
																															74.56	52.51			29.59	27.21
																															169.35	49.51			2.92	12.84
																															128.71	107.92			73.01	61.35
																															112.04	45.21			33.21	21.37
																															141.22	132.88			73.86	66.51
																															233.04	118.16			82.8	61.34
																															153.82	128.25			52.03	102.19
																															49.97	158.74			94.86	163.95
																															19.29	107.32			181.4	106.93
																															66.16	56.31			195.28	50.18
																															209.04	76.43			151.89	69.59
																															270.12	38.91			113.36	36.2
																															172.6	107.53			84.61	49.5
																															98.56	30.05			111.57	20.18
																															94.07	113.31			101.28	36.17
																															130.45	46.67			152.35	29.75
																															150.15	51.48			154.44	55.69
																															171.03	6.63			142.66	52.27
																															142.96	77.11			84.81	52.93
																															175.11	97.54			128.41	34.1
																															229.42	27.99			221.69	10.24
																															89.22	131.09			143.64	70.25
																															88.89	124.82			116.74	39.62
																															137.62	146.02			91.45	68.08
																															124.33	174.09			229.14	28.29
																															131.22	94.78			133.14	68.7
																															122.31	87.32			123.42	3.79
																															310.51	126.68			103.93	105.17
																															297.88	121.75			153.99	81.25
																															303.84	125.67			146.22	113.27
																															301.41	108.79			175.83	89.9
																															218.43	78.16			108.58	10.82
																															251.15	89.49			124.21	85.23
																															112.24	12.96			90.36	0
																															171.31	77.93			122.29	51.7
																															227.99	96.02			78.27	69.11
																															342.6	121.21			187.15	66.16
																															110.22	105.97			23.05	72.76
																															107.26	62.87			60.12	58.38
																															123.05	138.42			112.66	67.73
																															199.91	70.9			133.98	53.58
																															206.14	92.99			50.56	78.11
																															162.51	114.43			138.47	59.93
																															155.23	61.88			122.39	56.39
																															180.35	98.89			173.94	45.72
																															224.84	113.34			195.85	94.94
																															113.12	108.39			6.36	61.04
																															150.51	76.72			139.32	10
																															139.61	15.09			82.57	8.85
																															109.99	99.87			111.7	21.97
																															154.76	112.84			139.33	44.78
																															128.64	72.96			30.14	42.14
																															107.87	111.91			113	100.22
																															120.85	100.02			57.64	104.92
																															161.51	114.92			138.78	107.25
																															174.84	36.59			114.82	96.82
																															159.83	11.28			177.36	3.69
																															125.12	88.65			145.62	93.02
																															47.57	17.73			64.44	17.73
																															262.82	65.49			239.9	5.99
																															228.98	154.26			178.01	59.18
																															294.11	102.81			289.63	30.21
																															250.13	8.41			210.14	3.29
																															88.46	155.88			55.35	38.18
																															44.79	131.73			17.01	90.65
																															152.03	6.16			164.91	6.16
																															75.79	30.09			218.15	11.8
																															218.33	115.21			170.59	63.48
																															160.71	64.08			161.79	52.15
																															178.11	21.65			135.37	4.28
																															115.85	114.62			61.2	70.37
																															232.98	129.68			45.07	88.38
																															90.04	105.39			25.43	52.51
																															122.99	30.28			75.37	10.82
																															248.09	84.26			216.38	50.7
																															245.86	78.96			123.17	65.86
																															302.85	116.17			72.81	44.52
																															215.86	80.47			79.47	73.22
																															21.22	63.62			18.38	39.32
																															223.76	45.38			8.58	30.03
																															274.04	33.66			46.36	19.59
																															106.1	73.85			114.72	48.2
																															261.29	130.28			166.69	45.06
																															200.9	55.81			42.51	36.41
																															144.57	28.31			59.57	22.43
																															80.36	87.95			72.8	25.07
																															279.83	61.31			215.01	69.4
																															123.66	134.03			79.72	94.35
																															231.15	38.75			196.9	25.67
																															214.01	4.91			212.99	3.81
																															297.82	72.6			144.5	6.16
																															237.36	9.22			230.55	4.12
																															160.73	10			52.18	0
																															183.45	91.66			38.23	17.73
																															73.76	95.63			48.59	53.78
																															105.12	132.41			75.78	104.06
																															160.5	73.29			186.38	61.64
																															209.19	81.94			171.66	127.91
																															155.29	89.58			129.86	88.4
																															110.84	139.15			31.38	143.04
																															213.9	64.31			147.27	74.7
																															206.91	91.7			118.74	88.68
																															63.24	127.81			66.26	68.96
																															93.57	75.35			14.05	58.84
																															161.78	75.06			245.16	46.18
																															254.8	83.21			76.35	78.15
																															10.25	130.63			82.05	44.88
																															15.17	61.88			5.24	40.21
																															147.84	98.83			202.52	37.17
																															183.06	150.35			150.18	37.97
																															171.05	155.57			260.68	74.35
																															132.39	130.97			115.83	74.61
																															137.12	184.93			81.78	147.49
																															114.98	70.97			183.03	57.61
																															117.13	31.77			104.98	19.53
																															175.51	146.42			162.28	15.37
																															224.03	158.64			66.32	93.59
																															117.84	101.36			103.99	51.13
																															302.45	153.47			92.57	46.76
																															304.47	52.51			83.5	38.01
																															164.84	23.23			147.54	13.48
																															309.3	16.86			125.75	4.93
																															220.92	163.68			82.52	3.83
																															276.55	108.83			74.87	54.83
																															272.94	94.65			16.3	52.78
																															146.43	99.52			38.21	32.87
																															77.05	137.12			45.84	29.89
																															111.67	38.71			75.37	56.48
																															238.23	36.27			95.79	28.25
																															220.54	100.1			182.16	72.88
																															276.49	50.17			217.18	31.39
																															238.22	79.87			200.15	70.07
																															221.89	129.91			1.14	58.28
																															171.08	40.03			90.99	28.77
																															127.25	86.16			80.49	72.57
																															50.09	89.29			136.22	22.02
																															106.28	125.03			102.19	78.68
																															214.02	87.8			144.84	20.17
																															139.27	85.64			106.67	47.84
																															157.17	85.1			93.03	31.57
																															157.28	103.67			145.7	104.7
																															191.51	15.55			114.15	24.67
																															270.37	57.95			84.36	65.21
																															179.76	23.35			9.65	18.47
																															87.83	81.45			97.3	50.84
																															162.75	91.02			80.29	66.03
																															134.03	62.65			242.3	36.41
																															186.04	128.33			99.31	48.52
																															174.48	51.17			143.74	47.22
																															277.72	103.11			153.04	28.76
																															136.34	95.27			155.84	88.09
																															234.54	140.85			133.72	93.61
																															207.52	59.47			130.14	9.17
																															148.56	83.38			176.16	61.05
																															25.89	97.8			37.27	38.93
																															82.28	98.22			79.3	61.69
																															75.75	69.92			125.18	67.78
																															41.76	40.43			87.97	15.81
																															9.3	135.52			5.78	32.16
																															129.94	74.38			6.07	63.77
																															71.46	47.73			125.37	26.69
																															37.71	76.59			92.12	62.8
																															333.04	108.49			278.89	41.16
																															138.46	99.76			167.88	32.19
																															177.68	142.26			146.52	48.38
																															19.25	75.96			211.23	21.79
																															80.54	150.44			229.52	90.94
																															93.21	62.26			97.86	62.26
																															161.09	64.29			143.9	50.08
																															114.68	90.04			209.83	24.72
																															195.1	64.43			37.17	8.25
																															205.26	56.49			108.51	50.77
																															109.22	20.05			88.13	16.3
																															282.44	69.59			44.43	10.81
																															130.42	82.43			84.43	6.24
																															197.08	107.57			99.39	52.1
																															260.64	80.05			86.19	66.85
																															272.24	50.14			160.69	40.17
																															207.32	110.42			83.82	67.89
																															305.85	101.83			134.65	28.46
																															194.97	84.86			65.22	20.34
																															276.51	111.14			174.05	93.12
																															194.83	71.98			109.99	68.63
																															157.67	95.78			86.41	78.5
																															176.13	114.76			44.09	106.89
																															287.58	91.59			130.54	84.31
																															287.92	53.95			18.41	63.53
																															195.63	110.84			131.64	124.68
																															286.39	138.31			71.85	112.26
																															211.46	127.04			183.59	130.75
																															205.33	89.05			128.43	136.31
																															168.38	86.97			161.79	93.98
																															176.82	91.69			176.82	62.76
																															197.48	14.02			183.31	28.96
																															185.59	81.67			148.95	65.6
																															185.99	89.64			127.28	49.18
																															199.73	100.19			201.23	61.02
																															117.3	136.61			78.16	73.22
																															166.21	112.78			66.51	32.06
																															124.55	58.5			191.36	49.66
																															242.44	9.64			152.22	8.35
																															115.11	31.1			123.24	10.13
																															99.5	132.07			9.65	14.45
																															166.25	142.04			71.8	63.51
																															218.66	157.7			5.83	128.53
																															42.68	143.23			41.87	61.23
																															58.72	52.1			49.44	49.18
																															300.51	110.18			95.4	100.06
																															160.04	74.31			116.28	48.21
																															125.19	141.54			142.15	23.53
																															125.29	102.94			111.18	46.42
																															66.21	86.12			70.82	55.42
																															184.96	38.3			58.3	43.28
																															124.88	102.18			68.73	44.85
																															159.04	100.48			5.92	115.05
																															175.57	142.75			36.22	132.02
																															238.62	75.54			234.01	73.61
																															269.26	99.01			266.78	47.55
																															285.78	78.47			222.43	61.59
																															188.12	136.03			150.86	9.26
																															224.45	83.51			156.24	28.88
																															183.94	117.79			167.06	37.7
																															123.69	12.53			81.42	2.63
																															205.6	21.54			126.09	15.44
																															116.84	53.75			123.86	45.21
																															290.43	101.26			99.9	77.39
																															102.14	68.49			48.27	33.06
																															269.37	82.09			41.04	17.24
																															215.45	107.21			100.91	96.41
																															57.81	33.05			36.87	24.23
																															237.71	58.54			178.92	42.08
																															265.68	100.88			120.21	89.06
																															230.58	81.66			121.42	72.24
																															212.7	103.47			114.63	76.66
																															279.07	71.04			42.81	74.77
																															65.17	62.73			22.97	56.78
																															316.37	127.08			73.04	161.71
																															177.94	29.34			45.37	63.38
																															233.5	104.31			177.37	89.63
																															35.96	77.37			38.13	28.55
																															143.13	89.39			72.97	67.19
																															96.78	116.83			107.34	35.42
																															147.44	104.3			72.51	88.51
																															286.75	91.33			57.75	89.2
																															265.8	125.32			113.48	103.33
																															204.23	173.48			76.78	25.74
																															160.44	46.96			88.13	37.33
																															111.85	98.27			64.34	84.94
																															29.02	121.01			31.28	38.52
																															148.27	74.42			87.8	41.88
																															60.18	70.52			67.52	40.25
																															149.06	161.51			105.29	32.01
																															166.78	167.15			161.1	23.02
																															120.09	126.27			152.97	68.99
																															176.04	38.3			90	25.92
																															108.39	60.46			146.35	67.01
																															122.59	113.19			55.64	91.86
																															202.42	79.51			163.25	35.84
																															164.36	115.55			168.57	51.67
																															331.72	45.86			128.5	22.89
																															305.29	7.26			55.55	49.19
																															290.55	100.3			99.6	85.61
																															258.92	116.82			148.71	35.48
																															176.84	75.45			61.67	59.38
																															166.72	104.87			66.63	41.97
																															123.24	142.35			166.66	84.42
																															212.73	106.15			209.97	36.45
																															17.86	134.68			36.11	88.19
																															267.64	150.32			206.68	122.09
																															263.51	82.91			264.14	52.51
																															150.01	121.4			139.03	57.6
																															96.86	71.23			265.05	49.32
																															133.88	41.29			100	35.51
																															135.45	96.05			142.25	28.12
																															44.65	14.56			203.87	2
																															176.96	113.69			170.34	41.29
																															202.06	48.44			151.18	33.13
																															163.89	10.48			163.35	3.43
																															243.94	53.08			183.61	9.47
																															253.98	70.92			80.31	64.2
																															129.52	57.88			92.63	21.63
																															202.51	104.29			178.78	64.12
																															250.49	128.97			68.75	114.2
																															195.87	47.71			91.32	38.5
																															223.32	129.37			143.2	111.74
																															258.65	115.45			185.89	116.08
																															109.77	74.71			57.15	129.19
																															180.77	98.83			56.97	67.28
																															218.25	2.23			28.72	2.23
																															227.48	64.38			57.42	52.65
																															211.28	71.09			145.25	84.34
																															198	134.26			68.58	57.07
																															134.07	113.13			128.62	39.24
																															205.14	131.58			92.38	43.49
																															206.99	48.83			211.39	3.96
																															268.22	135.24			206.91	113.51
																															132.67	107			120.01	84.27
																															253.91	124.5			85.12	75.1
																															250.9	102.44			155.35	17.01
																															160.32	127.25			160.32	59.24
																															46.06	64.48			5.84	43.97
																															127.6	66.95			138.91	43.87
																															203.58	12.98			64.94	4.28
																															198.5	115.19			85.91	74.24
																															158.86	101.09			107.36	68.09
																															153.53	105.02			142.77	99.34
																															83.29	92.56			28.49	73.74
																															301.92	77.33			92.27	80.17
																															208.14	117.17			199.02	101.52
																															189.51	113.62			69.74	107.65
																															232.95	13.63			92.24	15.72
																															115.74	13.41			77.76	6.61
																															140.08	8.39			92.2	3.63
																															203.31	48.9			178.14	38.81
																															269.09	40.58			215.19	42.22
																															105.33	15.31			110.27	22.04
																															8.63	124.6			56.61	105.88
																															137.78	148.14			21.22	58.87
																															153.83	103.43			1.69	17.63
																															77.35	98.57			5.75	46.89
																															155.04	105.73			104.22	63.41
																															188.25	17.61			87.9	6.48
																															165.6	69.24			159.73	63.75
																															177.01	29.42			135.12	15.91
																															52.04	98.85			8.9	75.21
																															208.28	94.27			144.72	40.93
																															302.28	65.43			37.08	31.82
																															30.23	74.72			12.96	57.89
																															324.23	96.27			7.98	53.91
																															141.57	134.22			108.71	121.34
																															201.31	100.54			201.75	65.81
																															200.67	121.45			137.27	44.05
																															280.12	62.78			101.77	31.74
																															164.01	14.66			108.86	12.11
																															225.72	54.43			69.07	36.36
																															208.82	56.45			201.8	33.62
																															130.79	109.85			132.96	109.75
																															140.08	132.07			97.99	69.9
																															291.16	196.06			61.3	179.2
																															251.36	110.21			103.34	56.49
																															221.9	131.74			132.92	101.79
																															196.17	43.55			81.85	51.66
																															186	29.69			188.54	4.18
																															318.84	94.15			200.24	89.33
																															150.73	163.92			122.14	108.05
																															192.82	92.15			132.37	42.15
																															151.68	133.52			91.69	20.24
																															178.36	63.3			96.11	60.9
																															193.31	79.51			83.42	55.31
																															206.13	141.97			42.36	44.63
																															167.71	182.36			156.15	128.85
																															93.76	159.94			66.07	11.82
																															157.34	110.15			67.56	36.48
																															166.12	205.83			52.02	152.73
																															146.77	48.72			156.97	45.84
																															136.74	20.42			143.52	17.92
																															74.84	25.8			73.22	4.94
																															146.53	136.16			91.85	126.39
																															266.95	113.76			73.87	78.64
																															383.58	69.41			181.56	24.34
																															149.65	83.68			175.67	44.05
																															240.69	122.72			53.06	73.32
																															61.4	82.09			71.21	59.33
																															149.5	83.21			64.28	33.26
																															225.45	145.75			29.59	43.79
																															206.58	109.6			40.31	25.39
																															124.02	55.44			108.61	4.62
																															143.05	55.12			147.83	18.32
																															76.8	55.99			185.4	65.56
																															128.46	99.86			116.67	101.27
																															131.25	48.7			67.8	13.89
																															213.03	55.18			50.19	25.93
																															153	137.25			105.42	101.88
																															214.77	74.87			104.69	46.69
																															100.16	96.7			103.64	81.11
																															109.9	8.92			109.47	85.07
																															213.8	112.54			151.08	30.06
																															247.92	102.96			165.09	49.14
																															212.44	109.45			145.43	44.6
																															47.59	105.11			76.84	55.55
																															253.33	79.41			161.6	19
																															128.83	22.92			81.81	9.22
																															168.32	100.55			133.32	70.95
																															153.97	12.84			143.58	12.6
																															157.07	71.22			194.46	6.94
																															249.11	41.25			32.11	8.25
																															20.52	116.5			17.64	110.35
																															73.4	72.01			62.83	65.99
																															200.54	88.35			55.36	74.73
																															193.91	87.4			146.92	67.45
																															184.68	86.09			133.46	95.02
																															252.01	150			124.95	155.94
																															157.93	129.99			90.75	125.68
																															218.08	69.86			128.15	57.41
																															208.22	108.03			37.14	108.03
																															193.21	122.5			135.38	45.38
																															311.16	20			170.51	8.25
																															235.84	60.63			192.65	31.42
																															166.42	82.63			130.72	74.18
																															207.41	132.03			169.66	97.08
																															139.88	83.03			87.77	71.51
																															126.57	91.8			130.7	75.02
																															17.93	114.02			27.52	100.05
																															9.22	128.45			4.13	30.87
																															203.93	67.26			44.09	44.05
																															214.77	120.17			209.31	114.4
																															185.87	104.82			159.01	99.22
																															159.61	138.83			134.47	52.66
																															155.57	203.34			50.14	79.17
																															208.67	198.36			195.9	135.28
																															228.34	168.65			28.67	66.19
																															123.72	185.66			91.55	160.73
																															137.61	178.25			133.43	134.15
																															135.44	196.1			162.56	159.88
																															155.94	77.91			115.79	29.66
																															127.17	90.55			86.77	72.53
																															141.77	82.51			80.48	16.55
																															187.69	66.75			178.93	74.92
																															199.17	13.97			121.88	16.09
																															155.55	103.76			153.07	63.24
																															101.23	94.79			11.46	76.01
																															112.41	83.91			3.76	30.23
																															168.07	96.27			34.88	6.25
																															236.66	139.76			87.77	54.5
																															124.15	96.36			48.72	4.87
																															207.41	21.22			78.47	13.46
																															194.37	142.75			77.67	50.86
																															102.93	46.12			115.25	35.12
																															70.38	115.43			23.32	104.33
																															78.78	65.04			46.89	50.84
																															248.24	64.9			179.14	25.39
																															138.85	91.2			61.7	6.87
																															168.09	40.47			121.55	44.72
																															130.45	125.08			127.17	49.55
																															294.67	27.87			229.37	3.85
																															125.97	84.74			152.85	33.77
																															224.38	143.97			107.41	65.45
																															104.76	77.04			105.06	58.21
																															120.24	57.92			120.8	22.33
																															251.88	90.81			136.11	88.07
																															90.47	68.65			195.27	20.42
																															208.16	103.22			164.13	88.56
																															210.84	35.5			102.98	10.64
																															238.35	61.87			39.32	22.68
																															184.29	68.94			81.36	64.05
																															218.94	41.88			64.17	4.28
																															233.97	102.61			34.77	88.04
																															158.91	45.31			102.04	49.74
																															195.23	85.81			120.65	60.13
																															103.14	119.65			94.37	105.97
																															240.33	289.27			109.12	265.26
																															68.28	59.65			83.28	16.85
																															192.42	168.46			128.46	84.74
																															222.79	85.76			89.48	46.07
																															169.79	100.09			21.3	41.64
																															241.41	10.66			147.19	3.69
																															216.71	74.62			105.12	82.87
																															67.75	67.58			66.31	68.31
																															192.27	134.68			186.54	97.99
																															232.13	105.84			55.62	85.04
																															244.56	42.64			27.73	46.03
																															161.41	16.39			140.61	21.53
																															179.42	159.02			121.33	44.15
																															216.88	59.78			220.97	92.62
																															204.83	41.58			172.52	79.29
																															67.61	152.11			25.79	90.08
																															168.32	122.34			168.32	46.06
																															148.44	206.03			139.39	136.49
																															209.14	116.83			202.86	92.33
																															256.05	216.3			236.23	143.42
																															213.02	35			9.87	29.75
																															179.37	33.82			62.76	16.54
																															120.47	139.41			53.39	123.33
																															131.89	108.12			131.52	120.64
																															221.16	76.32			94.57	83.24
																															159.41	52.1			77.81	0
																															3.94	126.92			89.52	96.23
																															181.4	4.99			73.21	4.99
																															282.06	176.71			208.1	81.83
																															158.25	113.3			51.86	58.71
																															183.49	128.2			128.57	36.54
																															172.53	163.16			146.43	139.76
																															272.37	157.64			210.48	120.54
																															143.48	105.06			37.35	4.57
																															140.07	61.04			61.4	33.46
																															244.49	74.86			162.38	89.22
																															241.83	134.18			95.8	53.15
																															136.69	132.72			128.61	28.93
																															8.59	111.29			4.98	105.18
																															307.58	109.43			73.72	105.49
																															320.4	98.05			48.28	62.36
																															37.64	82.57			47.44	43.6
																															100.55	57.89			140.67	51.67
																															221.65	129.45			77.01	46.1
																															133.47	105.41			182.82	50.17
																															161.46	28.97			46.31	10.07
																															187.77	138.75			203.76	109.72
																															183.92	118.33			76.16	140
																															219.42	94.41			160.52	59.27
																															266.46	110.11			276.48	95.95
																															108.96	88.11			70.6	67.51
																															123.44	85.14			124.95	68.51
																															70.95	3.67			72.85	5.82
																															16.95	4.12			16.79	4.12
																															179.13	12.09			130.49	6.93
																															127.63	124.43			90.09	107.72
																															174.1	129.93			175.17	104.73
																															305.97	92.5			256.24	79.97
																															171.56	91.07			187.4	23.05
																															330.02	141.56			245.2	92.29
																															121.4	40.48			122.41	29.78
																															162.7	125.29			157.14	86.83
																															118.65	113.73			110.64	38.81
																															75.37	159.8			243.75	8.89
																															167.86	112.08			148.75	87.27
																															113.19	83.28			96.58	57.05
																															71.48	116.81			57.5	91.98
																															149.45	210.38			139.93	123.82
																															198.46	188.63			142.87	142.08
																															150.39	24.81			143.97	3.85
																															289.09	92.77			95.25	50.89
																															178.14	22.77			101.76	21.12
																															218.4	174.1			134.11	125.8
																															315.34	132.63			166.13	41.2
																															300.16	108.16			194.2	80.01
																															111.34	121.57			124.67	29.14
																															114.14	73.75			117.57	68.45
																															296.76	155.91			74.09	5.98
																															218.24	66.43			179.29	15.09
																															188.62	96.1			116.77	17.42
																															71.77	133.47			40.97	19.26
																															167.32	70.25			12.25	39.13
																															187.21	141.26			148.47	26.16
																															95.92	164.84			78.71	128.69
																															19.29	125.52			10	22.18
																															266.38	109.42			88.21	95.68
																															98.04	100.89			78.47	60.76
																															112.05	140.87			152.1	38.01
																															103.69	155.75			152.64	63.55
																															136.19	58.29			134.1	33.95
																															189.51	10.69			150.45	5.47
																															190.92	66.08			163.94	59.64
																															199.17	15.42			177.91	13.03
																															162.21	12.16			41.55	3.43
																															278.45	51.86			23.07	8.25
																															28.94	13.83			14.19	2.85
																															76.31	130.97			6.44	26.05
																															207.87	116.45			152.14	56.6
																															96.88	71.54			115.79	67.01
																															70.27	58.44			75.92	43.89
																															48.2	64.83			53.13	43.06
																															9.81	41.28			14.42	31.27
																															120.92	72.73			113.66	14.87
																															69.51	58.73			54.1	46.38
																															258.06	15.34			261.29	15.34
																															328.88	137.37			214.97	58.67
																															170.7	42.58			113.8	27.79
																															72.94	47.03			9.95	47.03
																															181.65	160.23			185.33	59.04
																															150.48	103.37			230.4	94.06
																															246.1	114.91			130.04	96.73
																															264.67	31			139.86	14.04
																															169.45	59			131.99	43.48
																															208.55	96.59			144.64	86.97
																															209.86	37.49			154.03	24.74
																															264.55	73.53			24.45	89.83
																															204.21	89.55			19.73	27.78
																															171	184.11			125.63	57.62
																															40.93	18.32			46.39	23.32
																															34.73	79.47			40.52	69.32
																															324.37	116.48			128.39	35.41
																															154.13	176.65			193.88	89.25
																															248.02	120.51			160.23	56.89
																															258.93	53.66			42.55	46.69
																															249.37	54.42			102.75	25.93
																															303.32	163.76			138.34	73.68
																															267.15	22.79			110.71	22.38
																															229.25	34.02			53.39	21.31
																															224.05	74.99			148.28	57.72
																															110.65	186.91			80.03	68.76
																															175.09	165.54			110.02	22.09
																															187.43	90.99			41.75	86.12
																															167.58	137.97			76.08	57.67
																															312.92	136.26			163.6	90.02
																															217.76	50.7			126.06	35.13
																															174.97	126.79			138.66	18.15
																															276.99	11.84			186.55	6.18
																															226.57	19.09			88.79	18.77
																															96.98	65.59			85.56	6.55
																															282.84	71.09			108.36	5.25
																															152.18	123.75			23.29	86.81
																															270.9	9.09			54.81	3.81
																															242.93	95.5			185.09	57.93
																															207.81	91.26			73.91	41.64
																															231.23	125.39			84.15	52.62
																															207.88	35.84			60.06	50.29
																															308.65	14.44			240.99	25.22
																															197.43	155.72			153.6	54.02
																															151.11	94.95			117.78	64.37
																															230.37	64.5			214.57	39.97
																															103.77	97.23			66.75	45.87
																															170.01	18.71			148.08	53.27
																															118.04	58.85			57.19	33.44
																															244.91	175.32			119.84	62.63
																															138.91	104.52			82.28	63.64
																															187.36	122			89.24	110.99
																															158.2	15.69			48.91	6.48
																															146.21	3.92			119.09	3.92
																															143.28	8.79			77.06	8.79
																															7.81	88.68			14.61	70.78
																															29.12	62.95			39.79	60.19
																															185.79	61.16			14.95	60.23
																															8.89	37.09			14.76	14.16
																															160.87	83.43			98.49	57.86
																															219	64.5			156.81	50.67
																															133	42.35			110.07	26.16
																															94.87	131.64			99.44	53
																															191.29	95.36			138.96	45.53
																															185.44	121.36			185.31	84.72
																															170.36	66.39			108.59	17.61
																															231.89	65.16			224.34	9.2
																															237.8	37.11			110.9	48.78
																															254.94	49.13			218.41	46.67
																															325.61	142.69			301.07	97.71
																															170.67	80.7			73.36	75.4
																															406.84	85.94			255.74	83.59
																															282.2	63.19			11.67	45.23
																															297.56	151.35			56.6	89.2
																															241.53	101.85			32.3	17.25
																															306.46	87.7			212.02	31.82
																															142.47	15.24			132.16	15.12
																															198.68	8.25			46.6	8.25
																															250.44	204.64			221.43	73.46
																															152.91	36.02			134.84	23.46
																															245.89	16.86			121.32	3.45
																															118.33	179.14			125.04	42.98
																															181.17	193.68			264.54	26.18
																															155.99	152.43			166.02	65.35
																															123.75	49.09			72.5	24.29
																															172.51	142.05			211.57	60.83
																															253.89	50.17			287.71	34.35
																															82.1	66.64			83.88	65.55
																															137.99	116.49			91.39	112.54
																															243.37	221.16			130.41	141.11
																															202.27	201.7			124.25	85.64
																															139.13	72.55			96.77	58.55
																															78.15	51.25			19.04	43.59
																															125.25	89.82			104.31	32.84
																															104.17	153.37			63.29	106.5
																															127.47	87.01			67.15	100.36
																															54.8	115.31			5.44	44.16
																															97.76	90.61			143.68	57.49
																															248.58	116.54			164.23	58.32
																															158.95	77.44			17.49	62.43
																															176.26	6.88			113.26	6.37
																															206.46	148.96			64.13	44.9
																															232.59	139.51			9.65	36.87
																															268.46	104.23			6.61	43.29
																															190.07	189.13			128.18	136.52
																															298.09	122.65			156.76	85.99
																															251.72	89			82.95	50.92
																															231.97	198.08			38.61	129.94
																															264.54	75.02			75.01	82.36
																															190.89	196.72			77.05	118.81
																															199.53	165.88			77.66	147.25
																															167.26	77.27			125.47	32.37
																															315.13	31.36			209.68	23.02
																															132.08	55.03			56.48	43.96
																															208.63	38.56			91.79	10.63
																															173.47	89.73			180.21	42.55
																															268.43	56.4			197.13	34.52
																															84.12	28.81			62.96	7.17
																															215.05	24.32			161.88	17.65
																															213.91	54.95			106.91	33.56
																															130.42	115.94			130.15	80.42
																															58.85	33			40.38	15.37
																															216.8	41.34			139.55	6
																															211.72	40.05			131.24	25.71
																															134.3	9.94			124.02	5.17
																															33.38	21.44			26.56	21.44
																															169.38	42.78			149.38	28.25
																															226.28	55.3			93.15	26.34
																															214.83	155.35			156.77	154.82
																															148.55	148.91			102.44	85.46
																															372.61	178.75			233.4	28.18
																															185.41	133.03			69.13	27.3
																															170.13	212.3			149.64	64.02
																															112.11	113.25			113.36	54.29
																															195.99	28.08			54.86	16.92
																															226.82	8.73			223.07	3.5
																															154.77	125.22			118.62	64.16
																															9.81	122.25			21.5	97.27
																															153.63	63.58			118.88	33.1
																															72.81	211.82			18.45	98.86
																															16.45	73.76			10.68	65.15
																															100.47	237.04			30.09	150.32
																															116.98	50.51			16.22	27.76
																															51.01	20.75			34.48	3.26
																															90.45	42.9			9.68	37.15
																															214.09	36.9			117.81	24.75
																															41.22	175.46			38.95	169.35
																															52.94	55.49			36.5	61.68
																															7.4	126.73			7.4	87.92
																															201.76	131.24			213.97	74.5
																															194.41	56.02			190.23	25.44
																															145.81	164.34			150.71	47.97
																															303.38	119.52			227.03	87.49
																															11.85	149.53			22.03	140.5
																															138.38	158.12			217.97	121.89
																															101.71	205.34			252.12	57.72
																															197.01	122.61			30.57	68.93
																															42.58	73.44			166.28	62.52
																															256.8	17.71			41.98	4.28
																															317.02	92.89			111.97	67.28
																															182.43	135.54			150.56	35.98
																															327.98	69.32			104.58	59.44
																															215.21	94.38			33.22	0
																															81.66	59.66			69.49	27.52
																															215.16	88.04			161.01	59.16
																															234.01	35.05			100.39	8.32
																															115.93	78.25			130.76	18.49
																															83.17	20.44			219.25	23.19
																															217.52	128.27			114.46	83.41
																															59.15	110.93			78.06	34.78
																															216.67	120.68			164.35	54.55
																															144.05	59.78			54.36	51.17
																															145.75	154.93			26.62	140.48
																															146.66	127.69			91.56	33.72
																															167.47	76.49			46.85	49.51
																															226.43	93.39			209.84	58.75
																															103.68	4.27			110.35	4.27
																															158.75	60.05			62.78	34.62
																															218.62	80.47			183.73	33.83
																															183.4	102.09			82.78	54.19
																															169.89	87.53			140.59	63.2
																															215.28	135.13			189.03	135.63
																															66.44	75.31			69.64	42.61
																															4.79	115.18			4.79	92.9
																															108.06	38.33			43.31	27.88
																															209.54	62.78			158.94	51.04
																															154.68	80.06			153.16	50.98
																															95.45	100.63			107.96	100.63
																															189.86	111.49			152.65	74.35
																															121.74	123.27			103.99	113.11
																															163.76	161.1			43.38	162.47
																															200.74	155.98			174.75	89.58
																															201.11	120.52			102.47	72.52
																															171.98	137.22			141.6	89.11
																															229.41	99.48			121.49	45.14
																															181.68	125.42			44.05	87.22
																															174.7	229.31			57.35	30.39
																															201.91	141.86			62.52	85.86
																															207.88	16.95			110.46	5.98
																															214.17	79.45			89.34	65.27
																															241.7	107.68			130.76	52.36
																															202.62	129.54			86.86	50.28
																															220.57	15.13			70.85	15.13
																															6.6	4.75			13.66	4.75
																															191.21	133.96			21.18	86.65
																															196.9	30.18			51.25	34.85
																															121.41	29.42			111.23	14.87
																															119.81	159.78			131.83	26.65
																															166.69	64.25			13.6	45.84
																															103.57	160.06			5	56.58
																															153.12	126.32			68.66	52.54
																															84.15	182.14			90.87	47.57
																															207.28	162.59			189.81	44.73
																															117.17	81.85			23.76	47.08
																															221.8	30.28			187.33	10.82
																															149.69	20.66			110.64	10.45
																															34.09	138.24			15.88	25.98
																															82.11	142.02			61.25	6.07
																															61.98	93.75			53.86	71.56
																															46.18	162.53			34.02	93.08
																															198.08	135.02			174.11	152.15
																															166.88	181.4			215.24	131.32
																															97.44	66.18			237.39	61.68
																															188.77	120.84			73.27	97.7
																															196.41	212.56			202.55	78.62
																															213.76	22.84			146.4	18.82
																															200.52	66.21			169.13	51.84
																															76.38	101.95			69.87	37.41
																															25.62	144.1			15.63	24.31
																															296	55.88			117.01	105.65
																															157.62	202.78			151.65	49.14
																															118.37	69.62			127.58	58.34
																															133.43	79.21			137.38	43.79
																															146.9	16.4			133.58	7.53
																															236.81	32.41			159.98	21.12
																															165.61	79.9			167.28	61.79
																															90.3	52.86			130.76	32.96
																															254.19	32.39			183.18	28
																															105.72	138.51			96.8	75.84
																															112.08	105.97			97.22	45.6
																															82.48	94.66			82.57	52.59
																															29.42	143.24			28.24	103.9
																															290.23	126.15			79.33	67.15
																															214.15	121.8			196.5	100.16
																															157.05	79.66			113.3	135.97
																															73.7	5.09			85.01	5.09
																															153.41	78.81			23.65	89.24
																															168.23	67.31			110.62	55.07
																															194.56	36.14			180.05	75.14
																															89.71	137.46			93.43	122.6
																															179.14	104.21			150.6	103.51
																															255.27	125.82			192.99	17.52
																															201.9	131.53			127.17	112.38
																															140.09	141.12			87.92	75.15
																															148.82	121.6			149.69	118.98
																															213.25	112.58			60.93	60.33
																															113.35	44.6			119.48	26.09
																															89.9	158.73			53.61	117.26
																															207.98	42.37			25.93	16.44
																															257.38	18.54			139.77	17.01
																															85.53	41.71			96.82	32.92
																															227.11	39.15			150.5	20.05
																															92.07	105.97			92.9	73.82
																															303.55	90.48			140.32	99.94
																															175.8	57.68			120.21	20.51
																															95.87	64.72			99.7	19.65
																															65.98	110.94			70.12	55.27
																															159.96	20.36			135.49	9.14
																															144.08	13.97			109.86	44.95
																															94.38	120.13			89.32	79.49
																															129.65	154.55			113.12	26.6
																															105.36	207.93			136.3	124.53
																															166.28	125.06			97.18	92.86
																															208.04	144.73			215.89	48.71
																															176.63	193.85			159.51	136.42
																															74.49	60.18			61.25	44.59
																															192.72	184.96			184.37	150.61
																															129.71	5.47			117.48	5.47
																															114.24	84.96			103.58	49.34
																															55.71	79.34			64.49	55.93
																															7.65	60.39			13.3	63.49
																															236.58	39.83			218.61	23.78
																															211.67	154.93			177.82	53.14
																															112.59	133.73			123.79	40.21
																															169.89	133.88			61.64	86.68
																															164.79	30.22			156.41	5.56
																															181.1	77.17			158.4	36.54
																															242.37	88.54			178.8	71.96
																															137.74	31.59			238.7	10.97
																															246.07	93.78			127.88	79.66
																															229.53	51.68			85.09	19.39
																															201.7	93.25			177.35	15.56
																															220.91	116.17			144.27	94.61
																															130.38	133.27			118.74	77.87
																															139.76	8.72			111.48	1.46
																															167.11	169.93			107.14	6.68
																															304.24	146.12			131.55	5.08
																															204.56	84.59			148.79	10.91
																															110.09	5			146.43	5
																															78.87	46.11			81.66	21.61
																															259.75	113.25			26.69	65.69
																															298.26	17.9			131.48	14.84
																															93.46	67.71			56.35	22.94
																															119.31	77.42			93.75	74.87
																															145.96	27.44			131.87	18.78
																															171.68	68.82			192.95	65.32
																															189.17	85.81			173.54	48.44
																															173.35	100.05			31.24	55.8
																															195.76	96.54			159.51	92.58
																															236.77	247.5			41.4	200.34
																															287.26	136.31			208.64	69.9
																															120.91	20.98			53.04	10
																															185.12	80.3			112.59	70.1
																															63.83	110.77			3.56	32.71
																															160.86	139.87			157.72	121.69
																															278.23	55.66			91.79	37.91
																															108.96	39.46			55.68	106.62
																															139.45	71.08			78.91	40.98
																															101.04	61.05			111.54	41.64
																															161.1	171.55			177.13	79.44
																															225.6	125.36			152.21	98.9
																															191.12	131.78			171.04	131.86
																															100.21	79.25			131.96	13.58
																															127.93	110.65			145.17	50.92
																															286.83	93.23			188.43	36.48
																															162.86	56.11			205.8	30.03
																															274.09	78.9			126.39	26.09
																															148.96	127.04			163.82	67.44
																															179.61	143.84			113.1	59.17
																															271.5	83.06			57.18	31.01
																															268.63	204.34			24.18	161.75
																															195.8	146.4			186	41.61
																															57.53	13.6			69	12.15
																															32.32	80.19			43.14	72.66
																															136.8	105.16			178.82	79.13
																															337.32	62.02			220.59	28.28
																															87.75	6.48			78.72	6.48
																															86.58	66.37			79.55	63.85
																															220.49	49.03			150.1	32.4
																															209.66	57.43			21.12	31.71
																															97.51	94.45			99.01	16.98
																															65.24	88.84			66.95	67.65
																															148.2	170.12			141.67	35.85
																															123.71	9.51			50.18	5.44
																															104.87	142.38			108.37	68.49
																															80.36	170.43			71.67	72.46
																															153.2	66.62			174.48	30.1
																															127.14	155.72			105.61	5.24
																															138	116.57			135.07	42.51
																															91.26	128.1			87.57	35.69
																															95.69	58.96			83.11	5.5
																															189.85	9.37			174.58	3.98
																															219.28	42.36			191.69	28.94
																															273.69	161.03			280.4	117.45
																															327.79	112.79			258.41	53.44
																															255.41	138.3			174.33	57.74
																															300.81	64.74			175.35	54.64
																															144.4	124.16			163.95	74.87
																															242.83	54.84			173.13	15.3
																															205.59	128.44			87.79	55.66
																															134.7	133.86			18.2	110.33
																															161.39	87.52			35.98	14.9
																															112.26	37.78			225.22	30.67
																															238.19	92.83			172.99	22.77
																															198.34	44			139.58	40.92
																															250.54	81.67			151.35	45.35
																															218.46	108.79			148.56	93.8
																															148.67	15.4			64.68	0.82
																															301.53	136.79			80.29	29.47
																															341.03	48.43			126.86	26.8
																															162.29	74.15			132.9	68.74
																															233.16	58.32			55.5	79.66
																															132.45	132.6			126.26	67.23
																															150.55	81.98			151.1	58.03
																															260.74	64.46			113.61	63.5
																															290.11	92.7			115.19	56.99
																															167.92	70.08			156.21	64.7
																															133.11	102.62			128.54	29.16
																															104.15	34.59			91.78	17.85
																															203.41	100.37			67.5	68.4
																															306.07	134.86			158.91	129.29
																															200.48	138.64			138.56	63.34
																															162.11	102.96			80.7	90.6
																															162.97	138.58			109.27	122.45
																															283.29	80.41			164.49	36.42
																															112.76	64			73.25	43.62
																															198.61	57.61			119.48	43.47
																															195.84	123.32			111.39	24.18
																															96.96	69.94			105.05	49.28
																															240.88	201.69			240.04	26.13
																															203.41	196.15			121.61	12.82
																															50.77	53.29			52.1	26.69
																															29.41	56.99			31.31	34.73
																															267.97	35.22			87.68	11.67
																															88.97	133.53			17.81	37.35
																															281.7	173.7			102.71	131.06
																															125.73	75.03			14.93	73.08
																															96.46	135.21			105.14	10.81
																															102.46	105.12			201.79	56.4
																															216.82	139.6			69.23	49
																															207.6	161.73			197.74	109.87
																															72.91	24.29			36.39	15.52
																															202.52	87.56			31.38	41.12
																															77.81	32.39			85.32	29.07
																															128.36	93.7			135.77	55.29
																															58.76	23.66			70.94	2.15
																															116.45	45.45			125.29	14.94
																															126.32	127.57			71.25	82.46
																															132.64	82.54			74.46	15.89
																															207.45	140.01			151.05	151.72
																															106.29	50.57			21.35	38.33
																															256.6	47.62			240.65	24.87
																															136.56	101.8			140.98	59.67
																															183.06	185.69			184.98	47.76
																															163.69	94.35			143.77	74.16
																															162.21	25.76			247.48	9.61
																															175.53	119.36			15.72	117.64
																															148.47	114.6			226.27	55.18
																															263.61	84.34			173.73	65.08
																															160.48	32.04			216.95	16.51
																															289.66	36.19			40.91	14.94
																															88.62	106.15			76.16	96.76
																															360.06	107.76			144.1	95.79
																															54.95	13.6			122.77	4.12
																															302.87	51.09			64.64	38.43
																															35.22	55.88			156.86	47.76
																															237.82	112.08			95.14	19.45
																															271.05	131.79			18.7	49.35
																															115.02	76.21			246.84	61.35
																															251.15	97.18			144.61	51.54
																															167.89	107.79			126.01	80.43
																															192.48	89.55			33.09	78.57
																															158.25	107.55			149.43	88.61
																															99.3	47.48			78.36	56.55
																															239.25	168.55			136.98	87.31
																															287.78	132.72			168.78	84.74
																															110.87	24.85			123.42	18.92
																															241.4	93.16			166.61	74.35
																															203.46	5.73			143.4	5.73
																															228.09	146.52			106.94	110.23
																															180.48	135.02			43.8	75.27
																															62.56	97.35			68.4	77.89
																															178.75	94.74			70.79	83.02
																															166.58	92.87			142.95	20.7
																															196.27	103.03			184.64	81.79
																															198.2	119.84			135.36	107.58
																															77.91	154.07			69.4	151.33
																															210.05	106.24			39.94	91.71
																															254.49	67.39			254.04	53.88
																															166.16	14.9			174.21	19.29
																															133.94	46.1			121.29	27.21
																															239.21	47.04			157.53	18.45
																															140.55	60.79			135.38	39.38
																															166.51	10.46			163.15	3.82
																															266.57	142			100.02	4.76
																															102.62	137.81			12.19	66.44
																															238.26	64.07			41.4	84.69
																															107.37	145.12			101.55	103.86
																															194.69	25.57			249.98	8.61
																															160.48	114.56			217.28	87.57
																															176.31	203.11			154.07	127.98
																															124.4	119.4			208.63	69.58
																															105.87	64.69			125.63	30.63
																															179.26	59.04			132.87	49.16
																															241.82	169.37			215.88	155.66
																															332.97	66.13			214.06	17.01
																															256.86	71.29			72.65	5.39
																															194.42	40.37			63	33.9
																															333.54	119.22			121.8	111.17
																															257.37	109.15			35.62	103.71
																															26.04	62.19			10.95	29.97
																															201.75	153.97			55.5	85.65
																															46.46	106.61			132.89	51.57
																															204.77	87.52			212.47	64.64
																															259.36	88.52			156.75	55.34
																															18.86	197.73			18.64	154.1
																															170.57	172.66			51.24	11.86
																															173.45	50.18			101.12	22.77
																															20.83	125.67			5.83	23.77
																															174.11	157.4			107.92	108.9
																															177.64	67.59			175.26	14.87
																															55.16	99.17			40.89	54.71
																															27.07	32.92			4.8	27.42
																															18.45	106.79			8.25	73.32
																															121.5	3.23			98.56	3.23
																															88.08	71.01			74.79	50.29
																															199.62	127.51			195.83	84.63
																															292.46	36.22			148.4	33.47
																															204.88	62.88			162.12	43.41
																															167.06	64.9			148.99	54.31
																															51.59	42.49			22.5	24.98
																															106.38	27.5			201.73	26.61
																															147.57	102.41			79.66	75.89
																															170.2	53.23			71.06	32.76
																															164.78	65.94			108.01	48.33
																															14.12	66.97			3.32	54.45
																															158.26	114.26			111.57	59.31
																															193.1	49.05			176.44	33.46
																															263.83	94.41			191.52	67.43
																															233.78	66.94			181.03	18.22
																															157.5	51.01			134.3	32.87
																															239.68	38.08			153.58	9.46
																															206.26	26.69			134.09	11.52
																															208.17	118.33			136.48	42.01
																															131.74	73.82			43.36	61.59
																															139.88	46.64			20.51	33.99
																															44.96	82.98			51.52	82.98
																															185.15	35.97			160.75	33.15
																															63.54	128.96			63.39	85.54
																															240.91	41.58			140.74	85.18
																															135.75	97.83			91.47	30.17
																															259.95	125.2			221.9	108.09
																															166.48	93.37			76.06	60.85
																															138.29	105.37			51.47	92.65
																															143.25	127.21			127.01	112.2
																															295.51	151.35			199.99	142.88
																															96.65	61.29			91.59	55.71
																															165.67	70.42			89.12	31.59
																															155.76	80.51			175.02	65.6
																															171.76	98.32			38.62	14.08
																															245.1	82.71			132.75	79.76
																															168.12	219.16			128.11	102.68
																															158.63	20.98			39.76	0
																															124.59	209.18			31.6	34.02
																															245.39	199.76			45.35	69.37
																															18.45	161.63			0	127.58
																															169.8	43.27			160.55	32.87
																															164.77	14.7			150.87	8.73
																															44.05	131.34			76.06	65.6
																															211.04	23.31			159.64	20.18
																															190.45	116.03			113.98	104.89
																															289.84	145.07			89.07	117.7
																															235.24	41.25			7.94	12.96
																															200.38	178.72			42.68	126.91
																															371.88	47.22			209.46	24.92
																															83.83	65.59			59.35	57.58
																															154.07	48.84			165.36	8.69
																															278.1	101.69			128.28	8.25
																															312.22	83.7			165.01	75.66
																															68.27	126.33			69.75	31.82
																															108.08	58.05			107.06	57.46
																															204.57	90.66			155.84	27.01
																															62.75	118.89			64.76	68.83
																															219.74	56.06			118.09	35.01
																															208.46	124.24			238.81	44.05
																															223.06	45.12			173.48	17.73
																															6.39	161.9			271.01	171.79
																															10.1	71.37			147.33	58.53
																															132.34	112.96			134.58	49.57
																															66.11	17.77			73.58	6.6
																															151.08	122.64			134.37	54.95
																															171	71.81			176.86	45.59
																															246.28	164.58			137.53	124.34
																															170.59	56.51			178.07	16.53
																															240.28	154.22			173.66	112.34
																															153.31	225.49			146.43	70.77
																															172.32	174.2			137.94	65.3
																															195.97	119.48			139.63	65.36
																															257.41	47.04			244.67	26.77
																															297.96	25.46			286.73	7.23
																															62.7	91.44			67.91	52.32
																															252.45	130.26			261.35	120
																															82.8	124.01			74.89	78.4
																															305.01	133.66			205.64	120.61
																															136.28	43.47			95.43	13.6
																															136.43	171.79			88.27	41.44
																															137.33	26.25			91.76	4.12
																															37.88	113.27			31.61	75.69
																															165.38	112.88			142.62	102.93
																															226.86	125.05			123.21	105
																															172.7	58.2			70.91	46.41
																															161.54	77.37			149.02	65.55
																															271.56	88.62			90.38	24.91
																															311.8	36.69			83.84	6.6
																															105.87	8.25			86.46	16.5
																															156.91	135.78			135.66	81.63
																															232.19	9.87			119.37	3.61
																															133.61	84.74			123.79	27.94
																															215.88	79.43			41.91	42.38
																															236.97	44.51			10.46	29.98
																															151.38	78.65			236.19	27.94
																															215.98	75.72			72.65	58.97
																															216.63	66.71			78.92	57.65
																															94.56	67.03			80.85	55.79
																															129.18	116			240.27	49.02
																															89.6	110.94			65.98	84.47
																															291.55	217.35			46.08	142.91
																															172.27	125.14			123.9	109.48
																															114.27	64.33			128.76	53.25
																															246.19	29.17			154.71	16.44
																															160.2	104.83			80.79	84.59
																															242.82	7.23			82.73	4.28
																															15.69	146.97			26.6	107.13
																															124.27	104.04			120.65	42.25
																															81.45	118.12			14.76	126.47
																															253.98	108.72			69.95	57.12
																															242.64	84.09			102.05	84.27
																															191.5	165.02			181.84	125.49
																															142.64	148.04			143.4	29.35
																															184.79	73.74			99.92	71.23
																															202.52	119.05			31	79.66
																															121.62	159.33			19.05	98.19
																															68.77	112			8.17	94.2
																															242.73	82.8			103.85	63.64
																															118.89	123.27			39.81	69.85
																															141.33	86.35			162.38	16.05
																															235.33	63.2			116.29	51.78
																															144.06	66.77			138.45	51.27
																															200.81	126.22			146.13	103.89
																															191.43	175.14			190.7	141.97
																															269.01	132.6			35.46	46.88
																															240.99	41.61			183.18	22.68
																															102.13	117.9			97.5	98.7
																															85.55	97.1			68.14	68.26
																															159.38	165.65			134.43	50.27
																															134.55	48.04			15.12	27.32
																															202.31	26.91			210.2	27.73
																															71.08	55.91			52.51	46.21
																															126.63	113.86			110.73	72.45
																															57.15	97.19			59.48	81.11
																															169.63	107.56			152.24	70.44
																															96.19	49.85			5.44	42.39
																															130.34	27.21			118.7	0
																															153.4	57.89			136.23	37.34
																															143.42	81.73			90.08	47.41
																															216.15	60.48			207.15	62.42
																															255.95	74.1			239.6	44.77
																															295.1	74.31			280.07	45.11
																															174.25	118.37			186.98	66.63
																															140.21	81.05			132.02	71.49
																															354.02	98.69			295.88	46.62
																															281.42	114.18			241.48	75.15
																															279.91	111.38			170.71	116.79
																															175.03	176.87			137.58	75.16
																															207.74	172.45			153.09	145.14
																															191.64	156.36			182.77	124.43
																															205.43	135.43			116.39	70.14
																															166.67	16.11			10.8	10.75
																															154.63	46.63			152.06	40.82
																															161.16	209.75			53.86	87.84
																															168.84	195.31			48.8	68.32
																															168.14	156.33			49.67	98.66
																															114.22	133.88			42.76	52.19
																															167.29	101.12			109.45	57.61
																															214.41	74.7			175.29	68.27
																															30.36	84.37			168.45	60.77
																															300.91	88.23			111.87	50.94
																															330.17	90.96			24.5	68.95
																															251.28	75.04			109.41	70
																															16.43	105.91			209.68	97.34
																															310.85	47.73			111.63	28.73
																															142.77	22.13			127.54	18.19
																															229.81	126.37			42.45	6.75
																															264.24	137.49			45.54	63.07
																															214.48	75.31			76.5	44.89
																															72.46	108.26			83.01	52.02
																															135.06	77.82			137.53	24.44
																															248.07	142.86			64.81	90.97
																															206.45	75.72			51.67	78.81
																															282.01	12.27			184.63	5.3
																															252.4	93.77			126.77	59.3
																															234.87	15.84			173.94	3.85
																															13.64	34.48			171.96	11.67
																															225.9	45.16			170.38	10.51
																															235.98	99.77			42.47	45.28
																															81.01	65.75			74.43	41.25
																															181.52	47.01			14.64	5.95
																															95.33	87.61			81	44.88
																															173.65	104.02			166.65	71.81
																															195.46	17.46			184.23	4.95
																															173.18	59.38			90.46	44.41
																															205.96	95.55			192.06	87.62
																															148.12	84.34			116.13	84.74
																															285.99	71.2			219.45	65.81
																															277.32	172.28			222.55	125.8
																															206.22	160.45			40.19	117.69
																															166.58	153.34			157.34	77.58
																															159.88	87.59			18.61	108.74
																															153.73	113.16			166.42	85.59
																															271.27	27.56			72.71	24.7
																															251.81	174.05			105.12	52.59
																															241.28	170.71			89.19	138.83
																															251.32	100.54			103.85	100.54
																															122.81	136.56			56.56	21.63
																															179.28	42.47			117.75	42.47
																															77.61	88.63			195.16	43.5
																															163.95	78.47			84.23	58.85
																															51.86	84.22			203.1	19.43
																															315.29	74.78			240.83	49.03
																															290.3	243.78			53.15	164.48
																															251.37	113.96			155.37	112.05
																															146.8	186.83			98.47	104.35
																															51.34	69.71			52.65	46.59
																															237.59	97.71			210.79	4.12
																															159.52	118.45			93.31	17.01
																															176.4	45.75			257.35	26.56
																															190.26	39.43			153.25	18.95
																															154.29	103.69			144.62	83.63
																															119.48	78.41			100.96	63.13
																															278.38	128.87			154.11	51.41
																															194.44	158.46			165.28	79.33
																															225.81	109.78			137.13	20.08
																															27.37	164			55.55	45.84
																															50.56	27.67			75.47	9.22
																															165.57	45.1			120.54	6.22
																															132.07	62.16			137.03	5.12
																															36.81	164.74			24.62	98.44
																															175.82	168.67			178.56	55.29
																															207.68	98.72			209.28	67.4
																															61.09	65.87			40.74	63.24
																															65.44	78.64			5.07	62.44
																															34.41	96.45			1.93	36.83
																															259.46	34.28			251.18	9.83
																															293.93	111.79			277.59	26.49
																															266.32	85.16			238.94	76.53
																															100.02	99.17			176.94	74.58
																															130.95	112.07			102.28	55.41
																															154.71	60.37			23.78	73.32
																															114.34	42.07			85.55	19.29
																															118.92	111.16			23.1	19.32
																															40.74	57.54			5.78	17.9
																															265.75	88.53			163.17	53.78
																															216.39	37.54			153.54	26.35
																															164.68	136.99			164.22	67.15
																															279.52	165.49			92.92	46.67
																															363.16	114.07			68.72	103.13
																															290.29	101.08			31.48	80.19
																															186.03	171.8			62.68	43.79
																															294.01	105.32			54.76	95
																															188.32	32.67			26.72	25.83
																															92.29	37.92			92.97	22.02
																															168.93	88.37			259.6	79.59
																															53.29	51.22			42.25	48.1
																															191.76	14.37			45.69	18.99
																															165.15	147.21			34	13.04
																															166.42	202.7			51.14	55.7
																															134.99	124.88			130.52	75.87
																															272.96	128.05			100.46	68.98
																															255.87	153.65			141.64	91.36
																															18.04	131.83			38.66	97.36
																															110.76	39.21			77.89	34.68
																															129.11	86.13			113.39	49.8
																															170.67	57.59			157.99	33.93
																															219.38	143.17			128.02	130.34
																															228.07	123.68			105.37	90.27
																															127.07	42.32			65.91	29.81
																															156.31	150.02			155.17	51.47
																															167.26	68.83			112.97	70.59
																															299.78	45			66.77	41.87
																															94.37	119.25			34.8	56.91
																															234.33	111.75			21.04	102.42
																															111.37	83.69			243.13	66.79
																															237.01	120.7			177.58	105.34
																															108.32	95.94			74.71	83.93
																															70.54	113.33			52.76	98.47
																															145.68	128.93			129.62	38.81
																															317.25	151.88			218.96	70.48
																															194.64	150.98			18.43	61.6
																															239.13	116.31			45.63	60.31
																															294.37	122.02			124.59	89.61
																															347.5	97.8			66.01	58.83
																															172.95	82.91			113.22	49.13
																															153.03	75.56			103.3	50.37
																															234.36	98.42			137.99	67.47
																															169.45	59.52			179.72	60.31
																															256.15	182.89			92.2	145.59
																															279.46	120.08			100.36	64.87
																															214.45	73.12			70.13	56
																															265.25	104.16			116.21	79.08
																															95.81	78.09			100.3	68.89
																															250.36	54.14			181.22	53.42
																															190.97	28.58			140.17	23.98
																															109.05	125.51			116.64	84.37
																															108.65	131.03			102.05	107.96
																															142.34	68.03			7.45	56.61
																															110.82	103.78			87.19	77.91
																															266.55	54.85			172.72	56.15
																															248.39	130.11			173.75	28.29
																															15.32	16.36			43.59	5.79
																															50.67	164.09			64.31	99.7
																															134.78	50.15			104.92	45.18
																															106.12	183.65			98.02	153.59
																															176.26	192.81			158.81	129.19
																															15.02	74.6			10.62	56.55
																															117.13	228.13			104.03	178
																															338.14	103.58			203.39	73.19
																															392.45	16.5			294.29	8.25
																															350.1	286.88			271.59	138.87
																															248.64	166.5			241.7	9.29
																															333.41	248.96			293.78	66.39
																															133.28	71.07			122.62	33.12
																															173.21	81.76			148.53	32.19
																															173.05	96.17			133.15	50.16
																															176.53	105.54			104.81	93.21
																															145.56	77.25			26.56	71.92
																															71.56	78.47			75.27	45.84
																															158.03	39.38			5.65	32.84
																															184.5	31.06			33.31	31.88
																															249.37	84.72			65.03	67.43
																															239.7	83.99			88.4	67.03
																															163.64	110.59			79.62	85.91
																															148.58	114.47			88.54	78.47
																															166.28	50.5			122.36	8.25
																															202.04	192.66			145.67	141.93
																															139.6	73.37			132.67	24.29
																															285.91	125.61			121.51	57.82
																															177.54	75.38			30.35	43.84
																															161.09	45.07			159.5	19.66
																															109.15	37.81			100.56	14.98
																															187.58	54.12			73.55	52.48
																															160.08	122.37			64.53	60.56
																															238.14	165.32			110.68	38.07
																															200.98	40.21			70.71	34.49
																															116.65	94.07			33.99	45.2
																															105.45	65.48			173.4	42.07
																															186.05	82.51			99.54	52.14
																															229.2	146.05			125.3	13.92
																															197.14	116.49			187.29	113.51
																															10.57	125.4			19.94	49.92
																															90.99	107.41			63.5	67.19
																															121.46	133.07			130.63	61.04
																															112.18	225.33			63.13	163.2
																															231.64	54.4			200.42	46.03
																															129.47	71.2			116.04	53.31
																															22.71	160.22			88.02	121.37
																															27.94	100.16			110.07	74.51
																															256.59	61.03			127.04	15.53
																															251.71	166.43			130.83	126.11
																															310.28	22.2			37.24	2.35
																															124.07	115.97			72.86	42.71
																															295.4	42.35			84.16	9.64
																															196.92	95.11			255.63	75.84
																															149.94	114.16			135.13	87.11
																															153.14	109.79			50.82	83.28
																															21.6	126.82			196.68	80.42
																															130.48	16.4			145.15	6.98
																															178.39	49.13			49.5	31.38
																															184.7	87.7			91.12	84.49
																															50.32	47.11			175.03	44.25
																															123.94	124.59			112.96	73.02
																															328.41	28.69			5.59	36.72
																															179.05	24.75			131.75	18.45
																															207.13	5.05			151.62	5.05
																															256.16	29.75			156.57	31.38
																															128.09	30.2			176.7	33.58
																															209.83	59.91			71.21	39.46
																															239.02	66.97			68.09	15.37
																															240.32	48.68			204.15	26.38
																															224.87	104.84			227.11	58.12
																															136.82	27.94			52.43	51.67
																															157.89	74.7			134.08	42.25
																															32.39	79.42			8.06	39.44
																															173.13	30			170.94	12.96
																															76.23	96.99			61.13	39.76
																															239.03	122.39			222	24.55
																															306.14	144.46			257.73	28.68
																															158.51	159.89			78.19	80.6
																															109.64	116.09			116.04	93.94
																															379.02	11.67			283.79	3.69
																															310.04	34.7			236.97	34.99
																															195.79	134.05			82.5	70.53
																															279.99	90.52			163.65	110.06
																															192.08	52.25			4.02	26.31
																															69.81	121.58			183.22	27.87
																															198.6	19.71			254.33	27.71
																															177.91	108.95			206.69	61.56
																															49.68	132.44			23.38	87.89
																															201.84	143.64			237.93	124.39
																															109.74	88.47			98.4	70.28
																															195.91	9.22			203.46	4.12
																															243.1	46.31			196.86	23.15
																															267.97	52.1			129.51	27.94
																															262.31	136.92			66.79	77.26
																															168.77	108.52			109.59	70.37
																															211.31	50.44			113.11	48.84
																															222.9	173.5			146.91	142.99
																															253.43	111.91			94.36	91.48
																															80.05	69.89			193.8	58.61
																															280.77	57.46			175.88	0
																															86.22	103.32			69.71	97.05
																															113.93	75.76			142.59	65.65
																															145.09	133.73			75.16	28.05
																															189.64	168.48			168.62	78.44
																															37.09	65.6			24.23	58.05
																															102.03	127.67			77.59	78.24
																															79.19	123.17			67.22	18.82
																															210.24	93.86			189.89	26.8
																															215.51	30.45			52.95	5.1
																															268.83	17.01			232	6.02
																															112.31	14.74			10.49	19.48
																															192.45	20.36			104.32	103.7
																															244.63	90.7			36.57	79.83
																															175.86	90.38			179.51	55.06
																															181.44	93.12			110.91	147
																															215.07	91.26			32.8	72.85
																															20.52	197.86			17.07	178.24
																															236.45	119.52			207.84	68.03
																															94.61	214.21			45.47	139.18
																															222.52	199.55			157.43	77.71
																															138.18	105.39			83.51	81.35
																															171.63	126.97			78.7	60.68
																															183.54	117.79			198.44	109.64
																															86.67	152.43			99.74	16.3
																															174.19	169.57			80.82	71.27
																															310.66	89.47			164.61	40.99
																															285.68	148.46			233.13	110.5
																															213.03	97.72			81.76	78.21
																															223.65	49.09			191.86	40.24
																															271.92	157.54			121.7	24.18
																															373.45	106.51			107.9	57.96
																															238.95	37.01			136.06	31.49
																															284.72	21.13			48.72	5.06
																															145.95	111.34			153.81	58.61
																															342.8	135.97			35.64	128.52
																															145.49	73.54			125.63	22.57
																															301.16	122.02			64.42	97.7
																															194.34	132.04			185.15	63.43
																															143.28	123.76			151.72	28.24
																															102.63	51.27			141.61	36.48
																															339.19	8.25			222.96	8.25
																															250.15	76.65			74.58	49.33
																															104.28	11.67			187.55	0
																															69.15	25.76			34.69	49.68
																															227.51	54.43			186.63	13.62
																															60.88	36.18			44.09	5.03
																															150.48	115.61			97.37	41.41
																															76.17	79.48			154.45	21.1
																															94.18	104.52			226.07	42.49
																															142.03	35.46			132.31	41.97
																															81.99	131.35			82.15	66.24
																															14.5	126.46			9.19	83.38
																															5.59	105.77			12.62	80.38
																															197.5	131.68			238.67	49.7
																															122.94	117.51			132.02	95.5
																															121.06	148.93			121.06	131.39
																															2.81	121.81			2.81	57.22
																															52	39.83			50.38	27.25
																															271.01	78.16			241.82	73.32
																															119.56	57.59			172.08	27.91
																															245.92	68.9			173.17	71.33
																															198.98	8.25			92.86	0
																															346.23	125.32			268.27	77.18
																															369.86	170.7			265.76	48.12
																															68.31	138.66			62.56	82.71
																															236.48	18.79			237.05	8.64
																															117.51	105.29			71.42	102.91
																															112	60.75			225.03	61.67
																															213.26	33.1			48.42	25.69
																															73.01	201.65			50.67	51.71
																															70.08	140.9			52.6	100.71
																															145.79	26.69			34.96	0
																															166.84	157.51			207.15	11.56
																															104.65	135.2			69.33	25.86
																															20.42	170.92			11.69	85.5
																															260.58	116.51			188.66	40.51
[truncated: 1,046,576+ more rows]

## Sheet: Sup Fig. 1
Sup Fig. 1a											Sup Fig. 1b
	Sørensen-Dice coefficient			Jaccard similarity coefficient			Szymkiewicz-Simpson coefficient
	A549	VEGFR3		A549	VEGFR3		A549	VEGFR3				Metastatic tumor volume	Distance from A549 to a-SMA	Distance from A549 to VEGFR3
	0.981974	0.950017		0.964587	0.904794		0.983065	0.988364				1555.26	164.18	454.55
	0.972857	0.962891		0.947149	0.928438		0.996572	0.964529				98396.1	46.66	20.54
	0.995501	0.898806		0.991041	0.81621		0.995501	0.976776				19388.9	24.84	32.96
	0.980167	0.961373		0.961106	0.92562		0.99935	0.999554				120896	17.33	12.56
	0.941145	0.946271		0.888833	0.898021		1	0.972795				12338.4	4.33	126.21
												86368.8	5.14	7.66
												33697.3	32.29	34.07
												69468.3	23.3	13.38
												31519.9	36.02	26.65
												30275.7	38.86	20.48
												18870.5	16.4	19.38
												4458.41	5.87	96.7
												50390.4	4.35	27.99
												3628.94	29.04	74.08
												72578.8	15.05	27.69
												4147.36	6.89	24.51
												9849.98	21.4	29.7
												25817.3	16.53	29.87
												829.47	24.47	15.59
												933.16	26.47	25.91
												28927.8	49.19	31.23
												7465.25	35.4	158.42
												87301.9	22.52	16.68
												3006.84	9.93	149.11
												103.68	13.69	100.24
												4562.1	40.2	122.08
												1244.21	7.9	73.06
												9435.24	43.18	59.7
												518.42	4.05	22.82
												10575.8	28.04	1.57
												6843.14	28.12	32.11
												10990.5	7.21	24.04
												29342.6	22.73	18.31
												24987.8	20.14	22.81
												10161	10.47	30.43
												12545.8	20.7	22.46
												49975.7	38.64	40.18
												1866.31	30.97	33.94
												12338.4	52.48	36.56
												47072.5	22.9	29.51
												3836.31	208.57	116.43
												414.74	228.25	174.91
												1244.21	181.81	188.96
												32764.1	49.22	25.13
												15241.5	8.72	74.69
												29549.9	35.91	36.79
												24676.8	22.12	27.12
												311.05	1.55	29.24
												3836.31	8.56	7.69
												2799.47	34.54	60.5
												16382.1	48.37	27.43
												2384.73	23.29	120.08
												622.1	105.39	255.28
												1866.31	17.03	29.11
												46554.1	25.33	35.58
												5391.57	15.59	195.95
												9849.98	73.7	169.52
												19803.6	2.01	24.04
												13167.9	27.78	90.75
												17418.9	29.65	27.28
												24469.4	3.5	16.96
												73823	30.05	21.5
												88546.1	30.51	18.52
												14308.4	47.88	150.13
												18559.4	39.96	136.85
												109905	22.1	15.87
												13167.9	22.84	78.71
												2592.1	5.57	195.82
												207.37	73.06	226.57
												5806.3	4.09	272.34
												28202	12.67	30.99
												20218.4	15.77	36.31
												7776.3	51.48	148.54
												20633.1	31.61	16.8
												518.42	23.24	90.28
												86990.9	39.44	20.1
												12856.8	46.46	302.16
												143602	2.11	2.11
												68846.2	60.56	17.9
												19907.3	30.84	17.08
												103.68	46.79	48.3
												414.74	38.62	153.4
												2799.47	28.84	176.01
												3317.89	33.87	180.57
												49042.5	17.37	225.4
												114778	15.49	23.15
												42303.1	25.99	18.04
												17522.6	11.48	23.58
												18144.7	18.75	23.24
												4147.36	27.25	39.61
												6739.46	1.18	105.31
												8191.04	86.9	310.38
												4458.41	41.25	496.8
												19492.6	33.1	26.44
												2903.15	43.57	234.42
												414.74	42.77	43.67
												99951.4	55.14	17.84
												933.16	31.54	39.33
												414.74	54.37	19.3
												5702.62	43.88	270.63
												2592.1	0.75	236.91
												14723.1	4.35	298.76
												47798.3	28.24	17.13
												44480.4	40.22	22.44
												8191.04	92.85	166.89
												15241.5	37.86	28.69
												13271.5	12.66	25.5
												414.74	35.28	11.84
												4043.68	20.36	227.54
												1140.52	2.48	334.97
												15863.6	18.47	29.41
												11716.3	29.87	29.42
												53708.3	17.78	8.11
												35667.3	5.07	11.15
												32556.8	8.41	22.94
												2903.15	5.75	253.8
												9020.51	19.55	62.76
												34215.7	38.94	40.48
												87509.3	43.89	16.65
												18559.4	108.13	162.93
												5391.57	124.81	164.28
												103.68	1882.97	1950.26
												18559.4	17.9	31.45
												2281.05	30.62	95.38
												7465.25	21.89	450.12
												4251.04	23.88	327.32
												31934.7	102.21	24.78
												7983.67	41.95	93.73
												1970	13.3	152.51
												27268.9	24.25	12.77
												103.68	61.2	296.17
												1036.84	192.42	390.03
												46865.2	38.63	288.22
												10161	1.68	70.28
												8916.82	31.16	123.83
												63247.2	17.82	24.01
												3732.62	21.99	43.32
												8191.04	56.86	30.32
												13997.3	33.63	22.43
												4976.83	96.29	97.32
												11508.9	50.18	212.42
												1970	25.67	36.52
												32349.4	39.28	32.65
												3939.99	327.09	222.17
												80458.8	26.99	43.23
												1866.31	2.61	143.78
												8605.77	49.92	81.44
												4562.1	30.27	2.67
												15967.3	19.55	30.61
												11820	42.96	105.68
												12856.8	83.29	19.08
												12856.8	65.82	31.85
												51634.6	75.67	48.68
												57026.2	67.04	10.45
												829.47	5.05	90.89
												126806	4.5	4.5
												103.68	59.79	79.44
												3421.57	36.91	18.88
												311.05	19.43	34.53
												32867.8	59.42	24.12
												2073.68	12.76	62.46
												3006.84	7.87	1.92
												8502.09	30.1	29.39
												2695.78	176.18	112.45
												2177.36	70.47	123.9
												1140.52	2.18	11.3
												20011	9.71	26.45
												2384.73	4.81	52.46
												2073.68	24.82	1.45
												1762.63	90.8	112.41
												725.79	71.89	24.62
												103.68	14.85	29.15
												207.37	12.97	34.71
												9331.56	28.22	18.34
												4354.73	97.28	176.69
												829.47	196.7	97.26
												829.47	34.01	16.57
												34630.5	25.3	129.64
												9020.51	30.05	77.2
												36082	27.54	105.69
												3214.2	40.04	118.55
												1658.94	120.18	354.05
												16174.7	16.94	123.15
												7568.93	69.83	124.26
												1140.52	13.67	116.67
												144224	6.85	12.67
												61277.2	15.26	10.45
												17418.9	20.97	21.46
												108142	4.86	14.75
												32660.5	40.21	16.09
												102647	39.79	3.01
												84917.2	5.14	15.25
												3939.99	16.44	346.75
												2384.73	28.9	141.06
												105343	15.7	17.71
												6117.36	21.84	174.98
												3732.62	29.59	248.74
												3836.31	13.82	180.18
												311.05	23.31	37.31
												2488.42	29.91	195.34
												47694.6	37.65	12.9
												11094.2	60.69	26.43
												25506.3	42.36	115.69
												18559.4	44.41	25.38
												3110.52	29.98	177.38
												14723.1	46.74	47.09
												37637.3	32.13	24.25
												31312.6	2.39	30.51
												1866.31	17.7	244.62
												1036.84	4.18	318.63
												43339.9	43.18	22.5
												26024.7	25.26	30.47
												2903.15	79.24	201.15
												3939.99	50.97	43.12
												3110.52	9.71	56.31
												22603.1	21.31	24.71
												6739.46	5.37	163.39
												103.68	39.84	9.96
												33282.6	124.36	275.85
												2592.1	56.58	152.47
												4043.68	67.03	113.97
												2903.15	116.35	419.22
												3214.2	48.78	227.56
												311.05	40.71	168.04
												36807.8	103.61	181.87
												1347.89	49.98	130.9
												10264.7	33.99	103.62
												2695.78	69.04	189.28
												207.37	41.52	42.69
												207.37	48.68	198.69
												62625.1	31.87	9.12
												13375.2	42.08	26.98
												23951	23.05	20.2
												2488.42	42.45	174.41
												5598.94	10.82	29.46
												12234.7	21.94	25.19
												15241.5	29.12	22.54
												103.68	0	312.28
												4147.36	26.11	30.44
												3421.57	9.29	191.71
												6324.72	15.21	31.61
												8605.77	70.98	121.19
												13478.9	9.64	23.92
												37844.7	46.2	16.32
												6428.41	32.33	141.33
												17626.3	154.32	240.02
												3214.2	132.96	232.82
												2384.73	16.95	80.08
												1451.58	78.17	218.97
												19285.2	49.19	138.58
												3214.2	19.81	153.47
												103.68	42.27	139.24
												207.37	64.36	208.79
												26024.7	28.44	19.46
												725.79	46.65	192.13
												1244.21	41.03	194.22
												311.05	26.8	54.95
												22810.5	110.29	378.93
												7776.3	12.4	127.57
												27787.3	4.36	17.29
												114052	34.93	4.28
												68742.5	31.76	14.74
												20218.4	37.35	118.16
												91138.2	30.65	15.3
												4354.73	103.66	27.49
												829.47	24.29	71.73
												2488.42	10.72	68.65
												39607.3	30.23	18.48
												2073.68	68.49	119.13
												3836.31	35.55	198.1
												311.05	52.95	14.07
												207.37	119.12	243.8
												311.05	93.21	21.47
												40125.7	36.05	148.55
												3214.2	40.48	160.2
												2592.1	51.35	72.97
												23017.8	23.27	281.76
												207.37	53.9	56.78
												3939.99	41.93	199.67
												3006.84	58.76	123.59
												79421.9	31.43	12.26
												48213.1	19.16	11.54
												518.42	13.73	101.47
												30275.7	2.79	123.64
												26957.8	36.94	24.86
												4251.04	43.42	246.9
												99951.4	38.45	23.51
												103.68	33.41	42.52
												5184.2	19.41	196
												18870.5	16.3	25.98
												1347.89	16.43	203.1
												2488.42	29.95	123.68
												12027.3	28.8	187.87
												7154.2	51.71	128.74
												108350	24.27	19
												518.42	14.8	113.45
												6428.41	45.32	84.74
												11094.2	40.8	29.67
												1866.31	105.95	118.37
												46450.4	12.31	12.02
												10990.5	20.76	259.61
												48835.2	31.05	21
												21462.6	26.69	279.22
												2903.15	50.53	138.01
												21773.6	21.99	15.75
												12442.1	49.74	19.35
												2592.1	39.97	8.54
												311.05	44.8	116.1
												311.05	35.57	12.21
												65632	11.34	61.71
												33178.9	35.19	108.5
												2177.36	68.45	1.79
												5909.99	3.44	195.87
												21358.9	63.96	275.17
												8605.77	106.76	103.9
												6739.46	31.33	38.89
												2903.15	26.82	121.35
												1970	33.73	176.02
												6946.83	41.57	101.39
												17937.3	46.96	124.57
												38881.5	13.81	9.66
												27476.3	9.62	298.21
												12442.1	14.07	186.53
												7361.56	18.44	155.4
												6739.46	38.97	147.73
												1658.94	14.35	175.03
												32349.4	19.86	241.79
												47902	6.96	6.91
												2695.78	7.7	166.22
												23328.9	24.26	77.53
												6532.09	137.46	223.09
												14412.1	35.92	17.04
												1036.84	73.11	167.23
												10057.4	24.33	31.42
												8087.35	83.19	183.72
												12338.4	34.77	177.27
												13375.2	74.75	126.23
												518.42	7.57	194.27
												8087.35	32.1	82.38
												10783.1	18.47	20.76
												13375.2	23.95	22.76
												1555.26	30.69	27.34
												1244.21	55.86	213.33
												128776	1.48	8.19
												103.68	22.54	41.74
												7776.3	36.21	35.72
												4976.83	15.92	26.56
												14101	16.46	126.39
												147439	25.26	31.06
												13997.3	36.87	159.11
												129916	1.04	1.04
												18870.5	34.55	147.08
												1244.21	40.99	38.58
												103.68	33.14	127.94
												32556.8	22.92	23.52
												8502.09	145.26	175.26
												15967.3	38.75	26.71
												26543.1	25.78	25.11
												14308.4	6.09	20.65
												26854.2	26	24.45
												103.68	61.54	159.59
												48005.7	18.77	6.96
												12753.1	31.75	193.28
												9435.24	40.56	199.54
												6324.72	159.59	250.92
												414.74	52.67	16.15
												10472.1	24.42	27.72
												25402.6	25.78	197.91
												16693.1	28.09	120.74
												61277.2	14.75	6.48
												6739.46	46.19	118.12
												77140.9	2.38	6.47
												56818.8	2.64	12.34
												1658.94	159.13	277.44
												1970	65.41	47.12
												8398.4	17.2	92.3
												16693.1	31.79	129.1
												77970.4	38.13	3.38
												2695.78	106.67	455.61
												2799.47	39.22	150.77
												43132.5	19.1	19.16
												85228.2	8.42	8.42
												40540.4	34.65	121.35
												6324.72	48.51	30.34
												933.16	58.89	13.92
												725.79	10.49	119.54
												1555.26	28.22	248.51
												72578.8	26.31	11.56
												2384.73	20.36	31.75
												2592.1	70.29	170.24
												11301.6	33.52	25.65
												10679.5	36.74	170
												47902	23.54	24.43
												4147.36	35.11	123.65
												725.79	19.16	250.09
												1140.52	51.65	11.05
												42717.8	23.48	9.63
												42510.4	16.49	107.5
												48731.5	6.14	22.26
												16485.8	54.81	213.93
												13167.9	125.95	245.01
												40955.2	16.18	206.33
												127946	17.13	15.52
												116541	29.32	1.28
												75378.3	13.53	3.57
												103.68	29.19	43.37
												12545.8	69.89	22.43
												7879.98	32.48	103.31
												159466	60.35	14.85
												3525.26	48.49	219.54
												4043.68	4.57	166.85
												8813.14	49.61	20.83
												2903.15	12.86	63.79
												2177.36	28.9	133.81
												62417.8	28.08	92.47
												102025	15.41	5.09
												13686.3	29.62	30.03
												9331.56	88.45	209.06
												3939.99	4.6	160.49
												3214.2	17.4	137.14
												6428.41	20.55	193.6
												38466.8	60.14	30.74
												87198.2	11.59	4.54
												622.1	43.44	8.85
												207.37	28.28	53.79
												25713.6	2.52	18.93
												12856.8	77.33	22.8
												9538.93	13.81	77.11
												414.74	53.88	0.83
												23640	42.09	33.46
												622.1	27.28	121.62
												207.37	38.28	104.3
												2177.36	20.36	32.89
												11301.6	114.63	232.59
												22603.1	19.57	19.19
												160192	8.33	1.2
												28202	46.49	22
												44584.1	5.26	1.44
												80147.7	2.47	2.47
												65528.3	48.61	8.12
												207.37	46.53	113.27
												13271.5	53.59	46.34
												18559.4	4.31	24.14
												103.68	26.56	307.08
												1036.84	27.12	76.26
												13686.3	46.23	134.51
												103.68	0	26.83
												10161	33.82	75.52
												7879.98	4.9	174.81
												20944.2	93.82	238.32
												209753	5.27	5.27
												3214.2	94.7	158.58
												2384.73	4.99	177.62
												72267.8	23.1	10.43
												28927.8	40.48	20.92
												9849.98	45.8	16.97
												8294.72	49.19	60.18
												207.37	67.46	388.85
												5391.57	56.44	285.34
												518.42	2.97	53.07
												829.47	4.17	15.13
												4976.83	51.58	68.34
												11612.6	77.04	24.12
												414.74	18.91	120.35
												28202	27.08	23.41
												17315.2	25.01	221.51
												9020.51	19.45	95.74
												88338.8	4.18	4.18
												39192.6	15.03	14.97
												123799	3.59	3.59
												4976.83	63.34	116.11
												32764.1	45.64	32.37
												933.16	53.93	8.59
												829.47	54.28	150.05
												23640	26.85	177.35
												40229.4	6.19	15.71
												207.37	10.14	49.9
												55989.4	1.67	1.67
												18559.4	52.9	148.51
												12442.1	19.75	35.27
												72786.2	30.51	13.48
												207.37	20.03	26.41
												99951.4	16.64	6.7
												12027.3	22.5	177.02
												90516.1	19.54	16.94
												47591	24.96	14.73
												46243.1	34.77	13.57
												86576.1	6.34	4.52
												933.16	0.82	25.98
												1036.84	9.82	154.29
												2281.05	33.44	246.44
												311.05	29.24	105.05
												2073.68	8.99	4.09
												127324	1.45	1.45
												181447	29.63	20.34
												12856.8	14.2	182.86
												43962	22.38	126.41
												21151.5	35.78	13.38
												60758.8	17.73	9.45
												14308.4	38.43	20.82
												5391.57	66.46	105.31
												2488.42	61.76	91.65
												18455.8	0.9	20.66
												2592.1	39.23	120.17
												1036.84	104.18	159.99
												414.74	44.84	169.56
												6013.67	73.48	225.35
												725.79	5.85	56.23
												103.68	12	40.68
												414.74	11.6	41.24
												3836.31	36.29	139.71
												103.68	20	43.31
												103.68	58.52	11.05
												10679.5	93.87	107.45
												27683.6	6.3	19.37
												4562.1	26.47	29.86
												2799.47	7.21	171.22
												29549.9	24.53	18.92
												21877.3	6.08	7.69
												11405.2	26.57	20.9
												40540.4	45.57	24
												10886.8	70.86	20.45
												39918.3	16.6	13.49
												1451.58	4.43	64.31
												3525.26	30.47	184.33
												4562.1	48.52	253.88
												5391.57	63.5	392.63
												1451.58	59.06	3.9
												25298.9	8.58	227.34
												933.16	36.26	9.63
												15448.9	20.64	196.39
												725.79	39.18	40.91
												6221.04	4.75	156.43
												4354.73	42.76	28.79
												74030.4	72.83	7
												32453.1	18.86	13.43
												49353.6	1.57	1.57
												933.16	2.46	158.52
												15552.6	5.05	97.1
												7154.2	23.14	71.96
												125147	35.74	12.47
												4043.68	43.57	159.22
												311.05	133.89	18
												21151.5	14.61	32.74
												3525.26	54.56	1.56
												96840.9	27.89	75.74
												2384.73	31.3	32.65
												44376.8	25.97	17.64
												18870.5	11.32	82.43
												518.42	101.13	168.82
												4665.78	26.86	18.15
												1244.21	68.74	4.79
												112393	31.26	3.62
												4354.73	11.78	186.97
												6739.46	41.35	199.61
												7361.56	83.96	155.56
												43339.9	8.82	13.63
												55367.3	2.44	8.02
												24262.1	22.21	14.33
												24158.4	20.75	5.83
												35459.9	22.19	24.52
												103.68	94.26	169.45
												103.68	54.05	169.58
												5495.25	60.06	160.86
												1658.94	30.57	22.09
												1036.84	5.11	52.29
												22706.8	17.25	1.09
												42614.1	31.61	17.71
												725.79	20.72	172.23
												103.68	12.45	187.46
												3939.99	19.64	2.07
												10264.7	37.48	242.04
												10472.1	24.98	44.67
												311.05	4.81	47.06
												36185.7	45.53	25.88
												3525.26	15.07	222.45
												20218.4	26.5	21.42
												1555.26	20.34	134.38
												6843.14	29.98	123.62
												9124.19	12.79	27.68
												47176.2	21.18	4.44
												11923.7	49.02	14.06
												15863.6	9.51	17.4
												29238.9	25.37	64.6
												518.42	6.64	96.59
												725.79	5.26	102.38
												159777	18.49	18.33
												622.1	1.66	86.35
												19492.6	5.19	83.88
												8087.35	38.3	187.44
												7672.62	52.88	200.06
												8813.14	25.22	226.21
												4251.04	1.51	36.08
												3421.57	31.43	183.5
												1451.58	72.83	313.01
												108972	13.03	3.01
												3214.2	98.91	5.94
												93523	3.92	3.92
												39711	2.59	2.59
												20529.4	20.1	113.44
												207.37	6	5
												1451.58	8.26	2.36
												91967.7	6.35	4.5
												103.68	54.05	166.33
												8191.04	43.48	1.41
												2281.05	27.09	18.19
												4976.83	67.24	215.75
												1347.89	47.72	72.82
												2799.47	35.96	96.04
												13064.2	16.75	99.79
												121932	6.55	2.96
												22395.7	58.95	485.68
												9124.19	56.42	172.76
												725.79	36.52	146.32
												829.47	15.39	37.63
												9435.24	37.22	27.7
												207.37	91.66	653.03
												13686.3	28.41	14.12
												17937.3	42.3	184.63
												38466.8	100.2	77.24
												4562.1	20.41	108.88
												103.68	51.09	0
												2903.15	9.15	149.9
												414.74	36.72	181.05
												59929.3	17.85	2.29
												10990.5	1.68	101.65
												76415.1	3.19	3.19
												4043.68	15.6	7.15
												933.16	2.25	51.7
												7050.51	28.3	40.5
												3421.57	110.53	176.46
												1451.58	106.36	378.72
												131886	12.91	4.17
												10057.4	46.44	28.34
												84709.8	23.72	7.38
												311.05	80.91	20.15
												23640	31.82	188.98
												133960	36.8	17.73
												5391.57	40.68	28.02
												24676.8	22.27	12.85
												3421.57	42.14	162.46
												113845	4.92	22.28
												311.05	49.29	178.88
												10057.4	31.87	22.55
												933.16	10.56	106.67
												58788.8	31.4	165.76
												94248.8	17.51	21.51
												1658.94	83.53	264.71
												13064.2	68.1	98.17
												9020.51	5.76	191.12
												12338.4	49.64	145.68
												829.47	16.2	13.43
												2488.42	16.63	151.06
												32038.4	47.17	47.34
												103.68	51.84	88.58
												41992	15.43	14.61
												1036.84	52.28	123.23
												47072.5	23.61	122.24
												5806.3	20.55	23.86
												103.68	30.26	28.37
												54123.1	26.49	2.83
												3317.89	32.85	58.61
												10264.7	139.86	126.27
												7568.93	35.05	78.44
												7776.3	36.09	171.45
												518.42	4.42	35.23
												1451.58	26.13	56.21
												5909.99	26.75	98.67
												2488.42	52.4	4.27
												38052	89.08	173.91
												52671.5	34.42	9.44
												2384.73	3.59	8.55
												21981	47.47	15.33
												37429.9	79.26	18.19
												22810.5	29.77	23.42
												33178.9	69.89	30.16
												8087.35	1.71	57.13
												103.68	10	61.37
												38363.1	21.51	13.49
												85435.6	14.87	7.95
												2592.1	25.5	54.98
												3421.57	45.46	175.66
												1140.52	15.4	122.75
												18041	19.05	32.34
												8087.35	20.48	51.56
												207.37	78.55	260.4
												20633.1	18.97	18.8
												2177.36	39.7	359.23
												50701.5	46.14	18.12
												51842	16.57	180.73
												11923.7	41.33	31.46
												89583	0.94	0.94
												2488.42	2.59	31.53
												31001.5	5.69	13.74
												23121.5	98.63	140.63
												2799.47	2.36	90.87
												3836.31	8.86	91.88
												74237.7	22.36	3.78
												518.42	112.98	8.22
												7050.51	113.9	246.8
												18352.1	21.1	126.99
												103.68	69.26	72.53
												2281.05	98.56	3.78
												8294.72	30.12	30.06
												7050.51	46.99	22.59
												24262.1	38.85	25.65
												22499.4	9.98	4.45
												622.1	5.52	28.4
												28409.4	3.75	13.91
												220328	23.67	1.19
												18352.1	35.09	23.02
												15967.3	18.67	160.15
												7983.67	33.73	193.46
												6635.78	5.35	38.21
												12753.1	129.29	272.73
												7776.3	68.27	319.33
												4665.78	82.76	350.5
												6324.72	16.95	208.89
												86368.8	4.23	13.34
												518.42	5.94	1.48
												103.68	25.93	32.2
												15034.2	30.33	20.07
												24365.7	25.63	16.87
												32453.1	32.43	26.86
												4147.36	20.4	106.13
												104617	15.03	9.49
												7776.3	43.06	154.92
												5909.99	50.29	212.03
												3006.84	25.11	3.84
												33697.3	29.5	6.2
												64491.4	9.66	15.91
												2592.1	2	30.29
												16278.4	21.52	165.7
												59514.6	35	4.53
												725.79	9.65	86.03
												5806.3	110.57	315.25
												933.16	57.61	159.79
												3939.99	107.03	334.7
												10057.4	9.09	215.18
												61692	25.42	3.84
												8087.35	29.16	208.24
												207.37	3.71	11.14
												7050.51	118.75	153.91
												49146.2	1.64	15.3
												12027.3	3.4	134.36
												16589.4	38.54	109.19
												161021	12.72	3.53
												1970	7.45	9.98
												6428.41	2.36	45.53
												20322.1	31.58	11.48
												32556.8	40.49	34.45
												3836.31	37.12	272.67
												933.16	111.25	289.69
												4873.15	15.65	23.74
												2903.15	152.58	237.56
												2073.68	53.97	5.81
												207.37	6.84	310.89
												62210.4	14.36	10.56
												64076.7	25.4	32.81
												4458.41	191.04	233.04
												725.79	58.84	236.55
												41266.2	23.75	13.79
												31105.2	4.7	87.39
												51116.2	10.34	19.35
												28720.5	31.47	15.42
												1762.63	14.85	119.57
												1140.52	14.92	17.08
												30483.1	27.73	42.01
												40333.1	36.52	12.19
												37844.7	57.18	19.53
												88649.8	0.99	0.99
												2488.42	96.93	110.44
												7465.25	59.97	130.91
												28824.2	36.95	124.93
												1451.58	79.47	153.13
												6635.78	67.47	304.95
												2177.36	4.09	323.84
												2073.68	45.03	42.08
												4665.78	137.05	254.17
												89997.7	28.98	3.52
												23640	6.7	15.53
												207.37	179.18	450.71
												14101	11.79	21.75
												622.1	34.48	22.8
												4873.15	23.94	157.51
												52256.7	78.21	11.39
												18559.4	20.01	21.02
												56715.2	22.83	130.72
												8916.82	97.93	264.47
												20218.4	48.58	25.56
												66046.7	50.41	144.56
												207.37	5.52	28.01
												2073.68	25.6	50.33
												93626.6	2.92	5.51
												213382	10.38	3.78
												7672.62	12.55	121.3
												10472.1	16.79	26.66
												2592.1	92.02	321.09
												51634.6	34.24	136.26
												61795.7	12.76	168.01
												18455.8	65.87	20.82
												4147.36	13.92	30.41
												11094.2	57.85	20.91
												2177.36	48.15	370.06
												21773.6	122.73	254.66
												2177.36	79.1	4.63
												6532.09	9.83	2.99
												2488.42	6.18	5.04
												518.42	30.62	179.34
												6221.04	58.87	21.77
												15345.2	92.2	22.16
												30897.8	17.1	9.82
												16589.4	11.56	171.5
												10783.1	17.43	217.12
												4873.15	101.69	104.06
												1658.94	28.38	102.17
												9227.88	29.86	171.02
												17315.2	55.96	91.84
												5702.62	125.17	148.31
												13271.5	51.79	19.33
												4251.04	31.77	278.73
												30794.2	42.8	30.91
												59825.7	17.34	164.91
												66046.7	5.53	2.51
												78799.8	10.03	28.2
												414.74	2.35	40.89
												50494.1	4.66	4.66
												63143.6	14.86	3.25
												725.79	50.35	29.53
												21670	35.09	235.46
												103.68	73.34	37.12
												3110.52	14.31	1.35
												3110.52	14.53	28.73
												13478.9	2.15	85.33
												38674.1	34.18	14.63
												414.74	33.56	26.88
												4354.73	27.17	148.41
												103.68	26.83	294.24
												18041	40.86	161.62
												6013.67	49.9	338.04
												32453.1	4.34	167.57
												2073.68	67.62	5.3
												3525.26	78.46	209.27
												414.74	54.02	171.69
												5806.3	130.73	354.26
												13790	31.76	17.6
												207.37	1.66	125.41
												7050.51	63.31	13.4
												207.37	3.71	121.66
												3214.2	107.08	104.08
												48524.1	40.57	12.38
												47383.6	49.9	101.84
												7257.88	50.13	30.81
												12960.5	13.47	22.59
												7050.51	82.05	88.55
												1036.84	45.7	96.76
												38570.4	29.03	18.32
												7983.67	44.37	17.95
												131886	14.61	3.84
												9020.51	40.47	143.34
												31519.9	61.34	15.13
												10783.1	43.39	22.16
												7465.25	40.29	301.33
												12545.8	107.44	209.75
												207.37	135.31	104.72
												1140.52	130	451.18
												6013.67	42.21	232.6
												103.68	32.81	244.13
												103.68	32.81	249.58
												34734.1	26.82	11.84
												6324.72	54.16	307.92
												33075.2	90.66	297.1
												41369.9	81.86	505.51
												124110	1.46	21.08
												24780.5	10.67	126.24
												518.42	15.81	119.37
												1555.26	132.39	74.36
												829.47	35.43	30.19
												103.68	33.37	26.56
												16900.5	57.9	55.26
												6013.67	9.94	101.75
												1762.63	35.33	73.35
												207.37	51.81	25.14
												311.05	68.45	43.2
												82014	55.85	17.97
												41473.6	40.96	106.24
												13893.7	12.42	17.45
												2177.36	54.35	270.65
												50597.8	33.3	179.99
												40229.4	146.9	153.46
												31416.2	15.66	120.47
												7257.88	93.5	166.34
												58374.1	14.91	5.86
												2177.36	11.46	16.23
												1762.63	130.26	233.16
												22188.4	37.56	16.38
												119029	11.35	9.92
												19700	2.4	196.22
												72267.8	4.76	5.36
												103.68	16.6	38.38
												25298.9	35.83	101.06
												2488.42	55.99	67.97
												6117.36	56.01	113.15
												12753.1	61.32	145.64
												2281.05	107.68	2.59
												9020.51	10.08	108.78
												49768.3	14.94	11.16
												190260	4.64	4.64
												36600.4	35.52	15.05
												7983.67	61.43	167.84
												1036.84	42.14	7.36
												5287.88	15.64	1.04
												103.68	66.9	42.81
												5806.3	53.68	284.54
												311.05	92.37	249.38
												3110.52	48.54	264.92
												77140.9	3.95	2.69
												4147.36	14.14	307.79
												2384.73	29.82	280.5
												4354.73	61.64	284.33
												2592.1	6.88	352.49
												4147.36	91.54	168.29
												311.05	51.47	240.88
												4976.83	34.65	105.68
												14826.8	93.25	208.94
												103.68	114.28	213.8
												103.68	7.42	6.64
												207.37	8.31	6
												2695.78	49.04	75.39
												11923.7	32.23	22.78
												3525.26	136.39	110.23
												39296.2	91.14	14.35
												207.37	25	22.62
												7983.67	62.6	68.39
												79214.6	21.36	2.04
												3110.52	60.45	34.03
												311.05	16.62	14.5
												22810.5	6.95	23.25
												207.37	68.38	112.85
												87301.9	66.02	3.2
												103.68	23.26	17.88
												7568.93	37.63	315.98
												29342.6	36.65	8.53
												119548	8.24	31.95
												3628.94	4.87	161.54
												38466.8	42.38	4.69
												1451.58	44.5	133.95
												103.68	6.64	341.42
												622.1	5.15	325.92
												207.37	11.17	93.09
												45724.6	43.41	18.03
												5598.94	105.01	289.88
												3421.57	32.88	28.08
												2281.05	87.19	4.2
												6635.78	37.14	179.79
												39607.3	23.95	159.59
												16900.5	10.7	36.93
												42821.5	31.48	21.69
												81080.9	35.29	8.88
												4976.83	22.59	26.68
												39503.6	13.73	155.77
												76207.7	6.41	4.19
												73926.7	35.32	2.63
												6221.04	182.58	345.13
												89997.7	48.69	173.56
												4873.15	13.64	248.77
												9849.98	12.8	214.15
												4251.04	105.8	215.43
												10575.8	9.19	154.67
												4769.46	66.29	71.37
												27165.2	17.62	12.51
												7050.51	51.74	143.58
												311.05	57.7	197.5
												19388.9	85.13	612.29
												207.37	41.72	1.66
												4976.83	36.73	87.17
												9538.93	39.41	379.46
												26750.5	23.44	152.61
												622.1	17.2	123.51
												2177.36	5.15	124.01
												29031.5	33.24	121.73
												21670	1.56	102.32
												13375.2	46.37	23.88
												6739.46	13.59	262.28
												103.68	13.69	136.98
												14101	1.46	131.2
												21670	16.03	3.94
												207.37	66.2	180.25
												1555.26	63.91	252.85
												3110.52	129.98	353.47
												2384.73	11.04	174.44
												2695.78	5.06	75.07
												8916.82	38.31	225.74
												2177.36	44.99	122.93
												103.68	20.27	333.78
												103.68	20.27	340.94
												311.05	23.95	323.23
												102647	2.38	8.81
												18455.8	240.78	12.46
												6013.67	33.92	24.07
												7983.67	70.01	111.99
												12649.5	35.05	26.48
												98914.5	2.39	1.04
												21255.2	2	10.95
												51323.6	43.96	107.69
												119340	24.63	15.27
												21670	88.44	20.18
												103.68	22.09	0
												622.1	13.24	10.1
												1658.94	16.18	5.03
												111875	1.78	1.78
												46657.8	8.82	149.51
												26232	5.11	5.11
												10264.7	7.17	27.23
												21670	27.21	95.78
												12131	1.87	20.38
												207.37	25.35	228.3
												7776.3	9.04	235.69
												1555.26	21.46	3.65
												6013.67	204.06	389.2
												103.68	64.36	352.57
												8813.14	34.98	228.96
												933.16	31.35	133.73
												18870.5	6.54	224.19
												34423.1	20.49	209.63
												10368.4	16.51	231.74
												103.68	96.15	286.86
												2799.47	120.61	580.13
												3421.57	55.01	83.53
												31105.2	28.67	156.11
												62417.8	70.4	5.84
												205191	30.24	1.67
												207.37	27.24	16.71
												207.37	1.66	111.66
												27268.9	6.46	36.28
												18870.5	64.89	210.45
												10886.8	6.46	56.05
												17522.6	22.37	142.7
												1555.26	41.4	145.48
												103.68	34.71	279.43
												15034.2	44.1	14.16
												45621	12.38	151.05
												90101.4	5.51	21.76
												3628.94	15.74	138.08
												24365.7	54.78	209.55
												7983.67	13.52	122.57
												12753.1	19.5	126.51
												8709.46	37.08	103.94
												5598.94	16.88	114.68
												3525.26	71.56	152.15
												2799.47	4.23	23.84
												4147.36	17.89	4.75
												87716.7	33.1	18.58
												207.37	13.9	8.48
												518.42	28.73	9.44
												311.05	24.96	4.94
												38881.5	0.49	4.72
												70194.1	3.43	7.11
												26957.8	37.85	1.86
												29653.6	35.51	18.93
												933.16	56.74	286.27
												56196.7	21.85	4.87
												1244.21	159.54	389.63
												156978	6.69	3.84
												13893.7	13.9	20.52
												7257.88	19.47	93.38
												7568.93	62.72	243.4
												103.68	41.75	151.19
												9435.24	121.49	188
												41473.6	31.74	10.88
												3317.89	25.89	271.61
												35771	48.37	104.43
												44895.2	18.25	5.56
												1970	21.24	81.71
												3732.62	63.64	128.6
												37429.9	213.55	106.66
												97774	1.99	1.99
												23225.2	43.01	149.29
												1970	171.35	328.85
												4562.1	55.07	127.52
												37637.3	116.02	105.43
												33801	96.09	150.72
												11820	35.86	21.04
												207.37	97.46	1.66
												4873.15	26.28	0.71
												29757.3	31.74	12.57
												62625.1	57.37	4.58
												10161	22.97	1.33
												80666.1	23.72	2.97
												7568.93	58.46	14.33
												6428.41	63.17	253.38
												1244.21	7.15	65.99
												1658.94	31.38	99.86
												829.47	68.23	300.36
												2384.73	61.62	129.03
												3006.84	94.24	342.51
												1244.21	81.13	317.08
												8709.46	53.3	287.65
												66254.1	5.47	10.84
												311.05	51.79	166.74
												518.42	130.09	172.8
												8502.09	19.21	59.04
												6221.04	11.33	260.83
												4458.41	63.68	325.09
												9642.61	76.93	28.82
												3525.26	79.5	4.96
												156355	8.97	4.57
												6946.83	32.27	133.31
												311.05	61.48	83.72
												28720.5	58.82	148.98
												8191.04	14.13	371.04
												2695.78	86.73	6.18
												18455.8	6.1	4.52
												103.68	65.24	54.96
												39814.7	62.63	161.72
												103.68	19.92	223.64
												933.16	266.11	397.72
												22084.7	96.97	380.63
												30794.2	3.8	5.34
												19285.2	34.83	7.16
												3006.84	25.12	375.18
												3317.89	43.75	236.71
												4251.04	67.89	3.7
												311.05	63.39	129.98
												5702.62	37.14	112.56
												103.68	59.88	138.06
												1658.94	184.6	190.69
												518.42	45.01	99.73
												6013.67	3.69	161.59
												137796	101.43	4.18
												207.37	40.85	10.67
												725.79	30.31	38.35
												103.68	41.21	44.43
												22914.2	64.76	205.77
												11301.6	3.8	57.48
												67083.6	57.09	2.83
												26646.8	5.62	125.62
												1970	25.11	214.58
												6739.46	58.53	237.22
												207.37	15.36	106.04
												167346	7.78	26.8
												8502.09	35.16	227.65
												2799.47	66.37	169.27
												3525.26	18.12	210.03
												13686.3	166.49	394.64
												11820	48.5	282.44
												19803.6	74.31	215.58
												829.47	165.2	503.16
												13893.7	1.26	152.15
												6221.04	11.86	17.49
												5287.88	32.69	123.54
												11301.6	11.31	97.9
												77348.3	6.03	249.57
												64076.7	7.25	1.2
												40540.4	6.05	8.08
												28616.8	25.57	217.1
												1555.26	3.58	35.39
												103.68	31.61	7.42
												38985.2	6.37	14.97
												79836.7	19.26	4.99
												1555.26	46.23	29.97
												829.47	13.92	95.44
												25506.3	20.05	3.18
												207.37	77.98	112.12
												311.05	8.65	65.52
												4043.68	37.33	170.89
												518.42	75.68	0
												933.16	24.85	203.26
												725.79	23.32	78.65
												103.68	197.45	162.45
												103.68	11.97	173.06
												207.37	71.3	159.34
												63454.6	68.45	186.35
												5909.99	127.09	180.51
												1140.52	33.92	203.76
												103.68	22.59	256.15
												1140.52	0	78.6
												1970	22.65	66.99
												1866.31	26.43	68.82
												7672.62	6.51	450.31
												60758.8	39.87	13.97
												5598.94	10.71	123.25
												4043.68	40.94	1.34
												16796.8	32.98	18.36
												3006.84	16.86	68
												91345.6	7.83	4.46
												7568.93	33.93	162.4
												10886.8	32.65	136.33
												30586.8	54.83	13.09
												10575.8	11.59	100.7
												5598.94	18.64	166.58
												15137.9	69.67	186.01
												70090.4	13.52	3.54
												76518.8	51.55	248.12
												4562.1	16.68	180.25
												4665.78	3.61	193.38
												46761.5	4.8	141.29
												2488.42	140.43	356.74
												10886.8	46.66	194.83
												11094.2	16.39	164.87
												7983.67	21.14	129.75
												15137.9	14.94	188.69
												43547.3	4.29	95.96
												5184.2	54.63	71.35
												112808	26.42	7.64
												7672.62	74.16	23.16
												112497	5.51	5.51
												130849	22.67	4.5
												31727.3	14.67	7.98
												3317.89	31.72	150.8
												2177.36	24.73	67.54
												2592.1	7.59	435.76
												7050.51	33.44	131.74
												3006.84	118.15	239.2
												15967.3	7.58	164.31
												207.37	50.84	135.29
												2488.42	14.14	149.74
												103.68	23.24	161.46
												4665.78	53.19	83
												203946	4.96	4.96
												2799.47	101.02	185.16
												2177.36	98.28	116.68
												17418.9	20.49	182.8
												4562.1	16.62	221.13
												54330.4	2.91	213.02
												41888.3	6.68	21.87
												13790	44.91	1.67
												37844.7	4.32	4.32
												113016	26.15	13.76
												2384.73	40.48	112.04
												4458.41	54.91	147.73
												2384.73	60.72	126.71
												9124.19	7.93	241.63
												72786.2	27.93	8.58
												14515.8	1.27	147.89
												103.68	39.98	105.1
												414.74	44.11	115.66
												61069.9	20.32	6.04
												6739.46	52.65	149.17
												103.68	28.56	31.68
												13582.6	18.76	3.31
												83569.3	23.61	4.82
												11716.3	38.6	13.86
												518.42	37.83	88.85
												31312.6	39.33	260.96
												207.37	126.98	258.08
												4873.15	106.68	204.35
												2799.47	39.95	143.92
												4147.36	12.32	158.38
												103.68	88.63	165.61
												725.79	26.45	4.33
												27165.2	47.33	13.86
												2281.05	28.65	95.5
												54848.8	12.65	213.2
												65424.6	42.16	130.63
												7776.3	24.11	34.57
												3628.94	42.17	166.79
												11094.2	9.27	151.43
												414.74	42.7	22.56
												207.37	5	60.65
												43754.7	6.67	2.64
												4976.83	12.71	404.63
												31519.9	20.07	13.75
												9020.51	42.11	16.31
												53397.3	9.11	131.45
												16071	7.11	117.89
												1347.89	26.12	181.28
												1658.94	41.78	178.34
												311.05	13.81	214.48
												16174.7	23.25	144.27
												4251.04	204.03	479.21
												20425.8	5.11	104.62
												21877.3	38.19	117.09
												49872	37.48	49.32
												6946.83	85.42	95.69
												10472.1	45.16	212.58
												3214.2	20.29	227.81
												30275.7	26.71	27.73
												6946.83	101.23	15.94
												23743.6	17.24	199.59
												37637.3	12.12	128.21
												70816.2	5.88	2.11
												129087	4.15	4.15
												1451.58	75.59	28.77
												9746.3	18.17	294.86
												35045.2	2.24	2.24
												89894	6.9	4.9
												58270.4	9.09	14.6
												2488.42	58.77	192.18
												4043.68	30.07	262.07
												103.68	30.18	132.1
												17522.6	9.64	276.96
												31416.2	14.79	22.16
												32038.4	21.41	22.41
												6221.04	34.76	186.93
												17004.2	170.25	532.57
												3110.52	49.49	374.76
												6013.67	9.54	44
												8087.35	13.66	147.93
												2281.05	18.29	151.06
												8191.04	3.09	21.27
												39814.7	9.09	244.48
												414.74	61.59	111.54
												9642.61	21.39	111.15
												7879.98	36.77	190.69
												829.47	36.13	17.28
												9538.93	9.74	15.79
												2695.78	33.6	5.6
												18248.4	29.97	13.94
												14101	20.03	129.35
												6117.36	3.87	120.13
												122451	2.94	3.32
												93523	21.18	14.74
												21566.3	30.86	172.39
												46657.8	32.72	20.08
												6221.04	62.12	202.34
												12545.8	9.75	189.12
												17211.5	50.88	25.9
												13167.9	11.7	212.65
												1244.21	4.43	152.84
												1347.89	1.97	200.69
												42199.4	6.89	1.96
												6946.83	13.55	157.25
												5184.2	9.69	173.83
												20633.1	57.9	185.19
												10679.5	63.63	26.51
												311.05	9.47	15.76
												50597.8	35.41	7.85
												1866.31	18.38	176.66
												46346.8	34.82	148.28
												134063	9.55	1.12
												1658.94	14.57	5.03
												8813.14	74.36	5.07
												414.74	100.21	380.13
												14515.8	23.93	52.08
												8087.35	32.86	190.19
												26024.7	15.84	3
												933.16	8.28	30.6
												311.05	25.39	38.21
												31416.2	46.64	22.74
												10679.5	77.63	207.4
												6635.78	4.59	126.24
												1866.31	52.59	104.35
												55678.3	5.22	6.15
												518.42	22.95	7.57
												103.68	70.06	11.05
												32556.8	12.12	7.13
												414.74	16.79	9.99
												76104.1	33.48	151.49
												10679.5	64.9	332.58
												37118.9	22.99	233.5
												13478.9	33.48	296.65
												13582.6	5.81	103.25
												7568.93	185.63	236.93
												64802.5	11.03	51.34
												13064.2	69.86	158.44
												5184.2	40.21	182.73
												21773.6	39.3	11.12
												131575	1.15	1.15
												12545.8	6.5	162.78
												27683.6	86.69	6.28
												13167.9	43.91	16.49
												23017.8	9.09	15.16
												3732.62	1.57	222.65
												5391.57	40.3	177.14
												3421.57	12.78	4.61
												3836.31	55.51	277.4
												22603.1	14.27	5.05
												4147.36	27	53.93
												2177.36	34.87	5.13
												933.16	5.68	4.05
												15241.5	28.03	368.06
												73304.6	36.9	10.72
												1762.63	69.82	98.4
												41577.3	36.74	6.9
												33489.9	2.61	3.11
												9538.93	34.86	213.69
												311.05	110.86	158.49
												1347.89	39.9	132.1
												207.37	43.59	139.92
												12649.5	13.06	146.29
												103.68	77.34	120.46
												725.79	17.57	23.26
												9435.24	14.14	142.64
												3732.62	189.46	475.85
												4873.15	4.92	184.29
												829.47	106.21	230.62
												1555.26	41.03	104.91
												207.37	30.35	112.28
												207.37	131.63	270.76
												17937.3	54.74	422.4
												10368.4	69.47	319.27
												10679.5	13.13	14.89
												154697	23.39	10.76
												2903.15	21.91	9.67
												103580	28.41	6.46
												622.1	11.37	80.36
												5702.62	4.43	291.17
												3421.57	81.26	299.57
												4665.78	26.26	30.02
												103.68	80.31	109.56
												4562.1	7.44	111.54
												1658.94	52.66	203.51
												725.79	45.15	248.44
												414.74	18.34	470.35
												1244.21	2.92	106.69
												4873.15	4.87	60.74
												3214.2	119.47	175.35
												103.68	136.87	187.1
												4458.41	16.04	174.6
												8294.72	30.19	73.43
												30068.4	38.99	138.95
												53086.2	25.64	207.3
												44376.8	4.69	158.99
												42821.5	50.42	25.33
												2799.47	4.07	199.11
												16278.4	12.87	131.06
												4147.36	13.36	1.87
												6428.41	25	23.52
												8605.77	37.58	117.86
												6635.78	1.92	124.28
												414.74	46.91	144.51
												23743.6	4.51	4.51
												52671.5	2.08	2.08
												67913	4.48	4.38
												16174.7	27.77	22.61
												8709.46	25.33	155.28
												12856.8	15.96	141.96
												66565.1	7.08	8.98
												8813.14	51.13	53.23
												311.05	1.55	96
												28927.8	8.66	92.8
												25713.6	9.21	176.41
												36082	27.01	190.26
												207.37	28.66	40.46
												21047.8	30.69	123.99
												59307.2	26.93	180
												46761.5	161.51	249.93
												48835.2	30.04	186.55
												32660.5	14.87	7.75
												77244.6	71.24	20.83
												207.37	63.85	131.39
												1866.31	38.7	120.16
												64906.2	2.79	2.79
												52671.5	4.23	18.5
												15345.2	89.32	9.68
												205294	5.07	6.13
												16693.1	13.62	15.11
												4562.1	51.03	83.45
												12960.5	36.27	42.42
												5495.25	36.24	24.9
												1347.89	70.87	185.65
												1140.52	31.69	109.39
												103.68	31.37	164.05
												4562.1	145.91	330.19
												1347.89	24	457.32
												10886.8	29.83	147.35
												18455.8	153.06	210.9
												1140.52	111.34	185.51
												1036.84	46.15	2.92
												20840.5	2.27	170.5
												103.68	131.22	175.32
												110423	9.32	2.41
												18144.7	69.79	132.86
												11716.3	12.41	18.96
												6739.46	138.05	15.35
												7879.98	14.22	243.42
												33489.9	47.75	8.16
												3110.52	7.24	334.17
												5495.25	144.45	440.33
												125354	24.65	11.97
												5391.57	201.57	409.72
												10472.1	16.66	258.68
												5495.25	3.47	174.89
												57026.2	2.55	178.96
												2177.36	259.25	276.28
												6428.41	96.87	125.34
												103.68	30.73	14.5
												22603.1	9.56	0.85
												10161	21.34	283.74
												170664	3.74	5.64
												103.68	87.47	289.84
												12027.3	30.86	171.94
												134893	15.02	3.48
												9849.98	37.42	18.2
												4251.04	15.69	217.64
												8813.14	17.74	252.45
												1658.94	2.43	136.23
												207.37	52.8	172.82
												622.1	67.58	371.67
												1658.94	171.36	126
												207.37	5.25	31.63
												64284.1	4.01	167.33
												27683.6	25.8	102.26
												9020.51	12.13	140.35
												16382.1	40.94	58.57
												79214.6	59.77	17.5
												37222.6	40.76	9.43
												28202	50.22	15.47
												141425	47.94	17.74
												17937.3	33.79	190.47
												1036.84	143.12	269.4
												92900.9	6.99	3.85
												6013.67	35.87	1.02
												5806.3	149.75	158.73
												622.1	75.86	215.84
												1970	74.04	77.28
												4873.15	33.79	184.45
												42510.4	5.38	3.26
												20322.1	17.22	71.95
												33593.6	46.94	184.89
												22914.2	3.77	3.77
												13271.5	2.12	10.37
												414.74	97.12	139.98
												45621	40.67	92.85
												311.05	40.98	49.37
												17004.2	22.17	15.44
												2592.1	82.36	23.19
												23121.5	3.67	3.67
												35356.2	21.07	131.98
												20322.1	21.05	14.76
												11612.6	40.61	75.22
												3317.89	56.06	191.14
												2177.36	183.38	159.69
												10990.5	16.34	67.08
												7465.25	118.57	319.03
												47176.2	92.45	150.75
												1347.89	111.56	9.79
												2384.73	41.45	163.67
												42303.1	36.79	12.58
												414.74	29.25	23.21
												518.42	55.59	86.1
												88235.1	50.53	6.83
												518.42	27.73	143.63
												1451.58	22.4	169.61
												100159	5.82	20.01
												24780.5	23.12	11.93
												20425.8	36.83	16.4
												5287.88	1.11	166.19
												6428.41	15.38	30.58
												5184.2	64.42	144.99
												15967.3	19.95	22.31
												12545.8	11.16	282.49
												2177.36	238.07	522.64
												10783.1	1.49	137.99
												2695.78	31.1	253.87
												8294.72	102.14	75.27
												103.68	87.18	128.35
												2177.36	105.54	21.4
												47694.6	17.32	256.09
												622.1	39.95	188.1
												2281.05	19.93	136.25
												71438.3	18.23	1.55
												32038.4	41.96	122.03
												73304.6	18.3	1.78
												6324.72	36.43	132.79
												11923.7	6.51	172.8
												2488.42	5.09	7.71
												829.47	6.06	5.07
												3214.2	39.53	19.62
												75689.3	4.74	2.77
												87613	37.64	5.28
												2384.73	51.64	3.97
												17107.9	5.49	75.46
												14204.7	33.39	260.41
												1140.52	35.3	13.81
												5391.57	3.13	20.29
												9849.98	31.43	139.02
												71230.9	4.87	4.87
												5391.57	141.25	246.77
												103.68	13.69	135.91
												62936.2	1.51	88.28
												4562.1	2.94	58.45
												207.37	31.71	246.72
												3317.89	30.87	128.32
												10161	99.61	114.14
												34423.1	52.63	16.21
												5806.3	15.45	212.73
												518.42	76.03	187.49
												933.16	68.96	2.46
												207.37	10.14	10.14
												1140.52	212.11	332.95
												90930.9	10.96	17.74
												5080.52	48.51	26.31
												8709.46	111.73	307.63
												17315.2	30.84	18.53
												8813.14	53.04	247.34
												21670	41.1	20.62
												114467	35.7	18.46
												6635.78	59.9	111.53
												27372.6	63	6.05
												3939.99	37.57	99.43
												34630.5	4.64	2.38
												15034.2	78.19	10.51
												414.74	36.79	247.38
												31208.9	47.82	14.15
												5702.62	42.73	197.13
												6843.14	35	20.36
												3421.57	64.15	23.27
												6946.83	11.8	16.56
												11508.9	5.45	157.43
												7568.93	40.94	171.27
												1762.63	1.25	238.72
												46450.4	23.99	156.47
												100988	2.18	2.18
												6117.36	93.85	31.41
												3732.62	24.98	243.35
												2177.36	75.89	154.02
												6324.72	1.05	21.04
												9331.56	66.94	137.77
												1555.26	8.23	31.88
												933.16	23.46	95.21
												622.1	96.65	376.57
												518.42	9.8	78.32
												518.42	114.14	22.04
												7154.2	45.67	18.95
												4665.78	34.8	257.49
												5080.52	8.67	162.39
												1244.21	61.82	120.82
												1866.31	15.2	46.65
												4251.04	82.52	78.42
												59203.6	27.69	11.39
												69260.9	9.64	1.01
												11716.3	11.08	21.04
												207.37	109	364.15
												622.1	32.46	314.15
												1036.84	210.39	531.53
												9849.98	1.15	57.99
												63039.9	2.73	2.73
												1036.84	45.09	97.12
												34215.7	72.67	181.78
												16174.7	23.6	193.79
												15760	24.73	168.13
												9953.66	69.73	49.49
												21047.8	33.81	163.49
												933.16	141.45	579.48
												207.37	23.12	30.09
												311.05	29.43	31.93
												8191.04	3.77	142.4
												12234.7	102.49	15.63
												77970.4	2.9	2.9
												103.68	31.78	9.39
												17937.3	6.1	10.1
												103.68	30.18	176.88
												1658.94	4.68	32.87
												8709.46	60.51	18.25
												8502.09	31.93	167.93
												32660.5	51.84	8.41
												4769.46	110.82	159.91
												23951	28.74	123.71
												4043.68	21.33	299.68
												207.37	6	14.57
												103.68	0	7.42
												2592.1	103.93	1.29
												33697.3	10.31	2.65
												25506.3	2	5.9
												4147.36	37.32	195.22
												2592.1	11.27	191
												5598.94	123.4	237.89
												311.05	39.51	22.49
												414.74	166.19	340
												33489.9	14.83	10.87
												53397.3	2.29	9.16
												1555.26	58.57	130.02
												8502.09	159.16	180.92
												23640	33.15	11.87
												76311.4	32.5	2
												2903.15	47.77	152.82
												59825.7	42.78	74.95
												1347.89	227.53	462.58
												103.68	56.21	334.1
												61692	8.17	3.68
												933.16	40.51	445.74
												30483.1	2.49	56.62
												64387.8	6.11	171.48
												12545.8	44.66	156.98
												39918.3	4.24	3.43
												5080.52	31.84	151.18
												4873.15	34.84	140.56
												42199.4	16.97	7.69
												8709.46	140.96	721.16
												6946.83	23.56	128.7
												64076.7	9.9	14.33
												3836.31	32.34	122.19
												2799.47	29.05	8.33
												103.68	0	21.07
												103.68	3.32	20.27
												1244.21	156.17	355.44
												40125.7	6.74	101.83
												103.68	36.08	0
												622.1	78.87	7.55
												61588.3	43.06	67.84
												3525.26	44.35	2.1
												1451.58	82.64	173.77
												33282.6	24.24	27.14
												122969	2.55	15.8
												2073.68	67.51	167.71
												10679.5	1.42	124.9
												2799.47	89.5	87.4
												33801	33.24	4.83
												11612.6	24.95	21.23
												26335.7	86.12	20.48
												4043.68	66.91	17.73
												4976.83	99.51	220.99
												4147.36	6.32	200.45
												518.42	91.03	281.43
												9953.66	18.91	110.18
												1140.52	11.06	107.76
												52153.1	2	2
												67083.6	4.27	4.27
												55574.6	10.96	10.72
												933.16	72.26	102.62
												2903.15	22.56	200.12
												46139.4	56.47	239.92
												21462.6	44.08	21.35
												207.37	21.91	122.34
												311.05	258.54	363.72
												103.68	120.68	392.77
												19700	23.21	167.18
												48731.5	10.73	16.98
												63143.6	59.84	17.47
												1555.26	26.15	145.37
												26232	2.56	137.5
												207.37	97.02	1.66
												3628.94	13.8	142.93
												3317.89	32.05	5.52
												6428.41	7.02	16.09
												2799.47	58.92	1.74
												39814.7	5.29	12.21
												104202	4.04	5.31
												9124.19	12.28	157.59
												3110.52	16.55	183.69
												9538.93	27.22	18.41
												60240.4	21.32	2.26
												8191.04	106.5	184.25
												2903.15	34.28	124.88
												1451.58	109.04	4.71
												2488.42	33.41	130.09
												75274.6	3.5	68.12
												28513.1	51.69	112.92
												51323.6	18.87	23.44
												42925.2	21.05	16.55
												7568.93	43.47	69.97
												1140.52	18.02	185.86
												18870.5	48.03	372.54
												14619.4	24.56	14.66
												4147.36	89.94	109.22
												4769.46	19.82	0.81
												8916.82	20.01	95.89
												56611.5	64.1	11.01
												37637.3	43.87	112.93
												69468.3	21.99	19.94
												3628.94	1.99	1.99
												28098.4	3.86	7.02
												9124.19	12.73	306.54
												3110.52	11.32	20.15
												207.37	171.05	445.33
												19803.6	17.37	26.8
												725.79	73.12	135.51
												414.74	97.56	146.94
												1658.94	11.77	38.58
												38881.5	30.38	84.54
												18663.1	10.72	22.13
												34526.8	28.82	95.06
												22395.7	2.71	27.86
												7257.88	18.27	60.35
												25506.3	9.5	29.34
												66668.8	28.3	133.51
												6428.41	34.26	216.28
												9849.98	9	200.77
												13790	4.14	6.77
												42510.4	43.07	21.3
												75689.3	8.53	1.67
												5702.62	18.93	27.81
												1762.63	201.37	239.91
												8916.82	59.92	78.09
												3317.89	63.85	121.48
												6428.41	11.84	103.46
												9124.19	88.75	17.77
												311.05	120.55	287.5
												3628.94	26.4	374.75
												12027.3	17.48	150.57
												40125.7	20.8	1.71
												2073.68	74.44	23.25
												16382.1	8.57	197.43
												38777.8	76.2	188.7
												57440.9	4.91	4.91
												1451.58	207.41	3.63
												8398.4	25.4	241.8
												6635.78	52.56	141.9
												311.05	42.58	122.92
												2073.68	89.49	2.12
												6635.78	21.01	63.88
												28098.4	38.26	12.25
												52360.4	30.62	82.07
												12131	23.56	231.76
												518.42	79.78	8.22
												103.68	16.6	456.54
												207.37	31.13	74.4
												8605.77	10.09	102.12
												1036.84	103.21	4.38
												18663.1	3.61	3.61
												7361.56	44.47	22.83
												103.68	11.05	6.64
												12131	2.89	152.39
												4562.1	182.8	236.1
												4043.68	4.91	164.59
												27787.3	18.42	249.66
												17626.3	22.66	151.74
												23017.8	16.02	139.52
												5495.25	97.36	243.88
												7465.25	31.7	142.74
												3525.26	94.09	4.53
												3110.52	16.27	190.18
												28720.5	21.97	7.53
												8191.04	13.39	185.87
												19700	2.52	8.3
												12027.3	133.45	402.81
												35252.6	25.04	3.09
												7879.98	33.69	132.73
												58996.2	3.7	150.3
												21670	48.44	305.52
												2073.68	34.52	97.59
												2695.78	35.32	96.41
												6532.09	35.84	127.57
												1347.89	111.19	11.55
												103.68	56.32	62.61
												7983.67	50.76	18.76
												6946.83	72	359.79
												6221.04	86.26	169.69
												18248.4	47.21	170.55
												32245.7	3.95	131.66
												45828.3	4.74	4.74
												65839.3	77.84	17.91
												128361	29.05	10.31
												119755	5.19	3.64
												1347.89	43.02	3.68
												84917.2	1.94	1.94
												15034.2	34.7	42.21
												207.37	129.09	164.19
												65424.6	56.94	26.4
												3421.57	46.13	23.11
												9124.19	220.08	439.19
												622.1	6.12	115.49
												3836.31	18.11	178.5
												622.1	50.33	7.47
												13790	96.88	205.77
												64076.7	34.68	71.23
												9746.3	21.33	248.38
												82325.1	2.66	2.66
												13790	54.73	24.83
												19907.3	17.34	2.22
												30794.2	24.97	171.36
												15760	3.59	6.85
												7568.93	64.78	121.55
												8813.14	35.32	134.7
												29135.2	73.7	14.41
												5080.52	78.69	122.97
												31623.6	1.53	20.9
												8191.04	24.21	92.44
												15656.3	26.39	109.67
												37637.3	9.65	23.91
												72267.8	4.88	5.98
												8398.4	5.86	348.79
												103.68	19.38	465.39
												20114.7	61.44	13.85
												6221.04	71.57	146.47
												1140.52	2.18	12.04
												49560.9	35.37	14.74
												5598.94	81.12	2.57
												290730	5.79	5.05
												50286.7	4.17	6.78
												47383.6	208.68	14.52
												45206.2	10.23	4.35
												30483.1	2.27	161.82
												1140.52	100	252.61
												5287.88	18.21	206.85
												2281.05	15.9	125.17
												1036.84	61.58	12.45
												56196.7	2.66	155.4
												518.42	43.34	2.11
												1244.21	50.1	149.44
												9331.56	24.8	184.21
												47694.6	73.85	304.83
												5909.99	34.46	85.18
												4043.68	26.43	197.04
												52360.4	47.93	107.61
												414.74	16.79	34.27
												13790	87.11	272.91
												3006.84	103.64	578.36
												103.68	21	107.42
												52153.1	27.96	15.28
												1347.89	27.56	143.72
												207.37	38.17	29.47
												103.68	42.86	31.37
												103.68	44.75	31.2
												1555.26	63.92	71.5
												103.68	12.45	4.7
												1140.52	11.01	4.7
												13167.9	37.9	25.25
												97774	18.05	3.1
												207.37	142.35	168.32
												1140.52	143.43	161.03
												1347.89	142.69	156.51
												1036.84	121.97	250.35
												2281.05	45.09	79.78
												2592.1	48.76	74.07
												11820	12.99	21.56
												4976.83	53.97	23.92
												44065.7	13.56	3.74
												12338.4	36.06	66.66
												933.16	14.55	231.2
												7672.62	29.37	167.61
												103.68	51.89	270.58
												1451.58	6.19	321.86
												2695.78	79.96	1.5
												2799.47	93.62	127.47
												1036.84	10.87	7.21
												10161	32.92	145.89
												17107.9	22.31	231.24
												11094.2	13.47	88.92
												48109.4	8.45	118.99
												7568.93	79.25	17.02
												29342.6	11.27	5.79
												44687.8	1.98	1.98
												9124.19	89.15	117.93
												19803.6	1.49	205.1
												103.68	11.97	48.3
												14412.1	21.54	19.38
												133960	4.71	1.85
												1866.31	63.22	5.1
												20114.7	2.83	2.83
												2073.68	2.85	189.32
												102440	2.74	2.74
												16693.1	17.36	14.06
												66772.5	63.09	9.06
												7568.93	28.46	256.71
												103.68	3.32	60.68
												3628.94	31.09	90.93
												103.68	60.15	70.06
												13064.2	48.89	28.9
												1347.89	12.3	250
												7983.67	28.89	17.8
												103.68	16.95	38.53
												103.68	13.28	35.7
												622.1	7.59	29.33
												311.05	16.79	22.8
												40851.5	4.45	4.92
												5391.57	12.18	91.53
												12856.8	12.74	23.75
												725.79	39.36	244.36
												2695.78	8.44	153.45
												103.68	7.42	192.61
												2799.47	26.44	155.55
												20529.4	1.62	3.51
												1970	24.78	217.55
												107209	4.46	6.92
												103.68	67.93	158.41
												5391.57	39.46	578.35
												84087.7	9.4	5.08
												5391.57	15.03	180.76
												27683.6	187.29	26.09
												26543.1	30.36	9.36
												57440.9	2.58	144
												207.37	71.4	166.11
												65735.7	4.33	12.81
												518.42	38.61	200.4
												6635.78	96.84	294.3
												2177.36	27.02	327.53
												19907.3	13.02	21.5
												7361.56	19.37	174.62
												5391.57	10.44	206.02
												3214.2	32.96	318.75
												99744	2.3	2.3
												50494.1	56.49	130.7
												101610	1.81	4.76
												11612.6	22.02	20.82
												103.68	46.99	21.33
												1140.52	35.61	187.05
												1555.26	110.35	5.35
												2488.42	63.34	159.07
												7154.2	71.04	153.82
												2695.78	33.11	2.39
												2177.36	66.44	390.93
												89271.9	19.37	5.05
												27372.6	13.46	12.89
												20529.4	56.04	13.07
												622.1	14.21	3.71
												3732.62	14.21	49.81
												27994.7	1.69	145.24
												3317.89	92.93	252.91
												34734.1	79.33	3.99
												25091.5	17.54	14
												21670	12.55	206.84
												1658.94	36.53	104.66
												7568.93	40.98	190.73
												11923.7	18.76	146.05
[truncated: 36,364 more rows]

## Sheet: Sup Fig. 2
Sup Fig. 2
	IL6						PDGFB
	Tb-0h	Tb-4h	Tb+4h	Tb-3d	Tb+3d		Tb-0h	Tb-4h	Tb+4h	Tb-3d	Tb+3d
	0.206061	0.158643	0.82162	0.159467	4.34731		0.0283825	0.0202448	1.73117	0.0395556	3.75042
	0.197856	0.143068	0.895873	0.205806	5.12507		0.0283453	0.0320745	1.84548	0.0436485	3.52808
	0.201171	0.180749	1.12506	0.148279	1.85872		0.0362743	0.0277748	2.08724	0.0390617	1.35329
